# Supplementary material for: Principal components analysis and the reported low intrinsic dimensionality of gene expression microarray data
Source: Sci Rep. 2016 Jun 2;6:25696. doi: 10.1038/srep25696 (PMC4890592; doi:10.1038/srep25696)
Supplement: Supplementary Information [file srep25696-s2.xls]

## Sheet: SupplementalTable1
GEO Series	Sample size
GSE10843	206
GSE1145	37
GSE11882	173
GSE12390	21
GSE12485	10
GSE12486	10
GSE12583	9
GSE13828	10
GSE14711	11
GSE14897	15
GSE14970	12
GSE15175	16
GSE15176	12
GSE15491	3
GSE16093	5
GSE16654	6
GSE16694	8
GSE16963	9
GSE17476	8
GSE18147	10
GSE18180	3
GSE18618	15
GSE18676	24
GSE20033	19
GSE2109	2158
GSE21222	18
GSE21243	4
GSE21610	68
GSE22167	14
GSE22246	13
GSE23402	42
GSE23583	35
GSE23968	14
GSE24223	179
GSE24487	10
GSE24530	8
GSE25090	3
GSE25417	12
GSE26451	6
GSE26455	6
GSE26672	19
GSE27206	9
GSE27280	12
GSE27924	10
GSE28406	16
GSE28490	47
GSE29115	8
GSE29625	14
GSE29783	10
GSE29819	38
GSE30038	8
GSE32474	174
GSE33025	6
GSE33066	6
GSE33109	39
GSE33325	39
GSE33536	9
GSE33903	22
GSE34211	230
GSE3526	353
GSE35373	6
GSE35603	78
GSE35864	72
GSE36098	9
GSE36609	9
GSE36634	24
GSE36667	2
GSE36754	9
GSE37258	18
GSE37842	4
GSE37896	8
GSE37982	3
GSE38069	2
GSE40438	8
GSE40444	8
GSE40709	9
GSE40751	12
GSE40873	49
GSE41804	40
GSE42073	6
GSE42114	19
GSE44841	8
GSE45537	135
GSE49541	72
GSE49910	46
GSE5281	161
GSE57083	627
GSE7179	9
GSE7234	4
GSE7307	677
GSE7624	35
GSE8331	8
GSE8590	17
GSE9171	30
GSE9196	53
GSE9440	8
GSE9510	5
GSE9709	10
GSE9770	34
GSE9832	16
GSE9834	6
GSE9835	6
GSE9843	91
GSE9865	13
GSE9891	285
GSE9894	12
GSE9940	18
GSE9941	8
