# Supplementary material for: Principal components analysis and the reported low intrinsic dimensionality of gene expression microarray data
Source: Sci Rep. 2016 Jun 2;6:25696. doi: 10.1038/srep25696 (PMC4890592; doi:10.1038/srep25696)
Supplement: Supplementary Information [file srep25696-s3.xls]

## Sheet: SupplementalTable2
GEO series	GEO sample	GEO title	Large-scale group	groupLabel (192 groups)
GSE2109	GSM102424	Thyroid - 101092	Other (or unclear)	Thyroid cancer
GSE2109	GSM102425	Endometrium - 101093	Other (or unclear)	Uterus cancer
GSE2109	GSM102426	Ovary - 101094	Other (or unclear)	Ovary cancer
GSE2109	GSM102427	Soft Tissue L Thigh - 101095	Other (or unclear)	Soft tissue cancer
GSE2109	GSM102428	Kidney - 101096	Other (or unclear)	Kidney cancer
GSE2109	GSM102429	Colon - 101097	Other (or unclear)	Colon cancer
GSE2109	GSM102430	Uterus - 101099	Other (or unclear)	Uterus cancer
GSE2109	GSM102431	Colon - 101116	Other (or unclear)	Colon cancer
GSE2109	GSM102432	Kidney - 101119	Other (or unclear)	Kidney cancer
GSE2109	GSM102433	Kidney - 101126	Other (or unclear)	Kidney cancer
GSE2109	GSM102434	Bladder - 101127	Other (or unclear)	Bladder cancer
GSE2109	GSM102435	Prostate - 101128	Other (or unclear)	Prostate cancer
GSE2109	GSM102436	Colon - 101129	Other (or unclear)	Colon cancer
GSE2109	GSM102437	Bladder - 101130	Other (or unclear)	Bladder cancer
GSE2109	GSM102438	Kidney - 101133	Other (or unclear)	Kidney cancer
GSE2109	GSM102439	Breast - 101135	Other (or unclear)	Breast cancer
GSE2109	GSM102440	Breast - 101141	Other (or unclear)	Breast cancer
GSE2109	GSM102441	Breast - 101145	Other (or unclear)	Breast cancer
GSE2109	GSM102442	Transverse colon nodule - 101146	Other (or unclear)	Ovary cancer
GSE2109	GSM102443	Kidney - 101147	Other (or unclear)	Kidney cancer
GSE2109	GSM102444	Endometrium - 101148	Other (or unclear)	Uterus cancer
GSE2109	GSM102445	Ovary - 101150	Other (or unclear)	Ovary cancer
GSE2109	GSM102446	Omentum - 101151	Other (or unclear)	Ovary cancer
GSE2109	GSM102447	Lung - 101178	Other (or unclear)	Lung cancer
GSE2109	GSM102448	Renal Pelvis - 101179	Other (or unclear)	Renal pelvis cancer
GSE2109	GSM102449	Lung - 101182	Other (or unclear)	Lung cancer
GSE2109	GSM102450	Lung - 101183	Other (or unclear)	Lung cancer
GSE2109	GSM102451	Lung - 101184	Other (or unclear)	Lung cancer
GSE2109	GSM102452	Thyroid - 101186	Other (or unclear)	Thyroid cancer
GSE2109	GSM102453	Rectum - 101188	Other (or unclear)	Rectum cancer
GSE2109	GSM102454	Uterus - 101191	Other (or unclear)	Uterus cancer
GSE2109	GSM102455	Lung - 101192	Other (or unclear)	Lung cancer
GSE2109	GSM102456	Kidney - 101193	Other (or unclear)	Kidney cancer
GSE2109	GSM102457	Axillary lymph node - 104341	Other (or unclear)	Breast cancer
GSE2109	GSM102458	Kidney - 104344	Other (or unclear)	Kidney cancer
GSE2109	GSM102459	Kidney - 104345	Other (or unclear)	Kidney cancer
GSE2109	GSM102460	Colon - 104346	Other (or unclear)	Colon cancer
GSE2109	GSM102461	Kidney - 104347	Other (or unclear)	Kidney cancer
GSE2109	GSM102462	Rectosigmoid - 104350	Other (or unclear)	Rectosigmoid cancer
GSE2109	GSM102463	Kidney - 104352	Other (or unclear)	Kidney cancer
GSE2109	GSM102464	Kidney - 104354	Other (or unclear)	Kidney cancer
GSE2109	GSM102465	Kidney - 104355	Other (or unclear)	Kidney cancer
GSE2109	GSM102466	Cervical Lymph Node - 104366	Other (or unclear)	Lymph Node cancer
GSE2109	GSM102467	Breast dermal mass - 104367	Other (or unclear)	Lymph Node cancer
GSE2109	GSM102468	Breast - 104438	Other (or unclear)	Breast cancer
GSE2109	GSM102469	Endometrium - 111073	Other (or unclear)	Uterus cancer
GSE2109	GSM102470	Urinary Bladder - 111075	Other (or unclear)	Bladder cancer
GSE2109	GSM102471	Kidney - 112884	Other (or unclear)	Kidney cancer
GSE2109	GSM102472	Colon - 118653	Other (or unclear)	Colon cancer
GSE2109	GSM102473	Peritoneum - 118655	Other (or unclear)	Ovary cancer
GSE2109	GSM102474	Small Intestine - 118658	Other (or unclear)	Small intestine cancer
GSE2109	GSM102475	Urinary Bladder - 118659	Other (or unclear)	Bladder cancer
GSE2109	GSM102476	Cervix - 118660	Other (or unclear)	Cervix cancer
GSE2109	GSM102477	Kidney - 118661	Other (or unclear)	Kidney cancer
GSE2109	GSM102478	Ovary - 118662	Other (or unclear)	Ovary cancer
GSE2109	GSM102479	Rectosigmoid - 118663	Other (or unclear)	Rectosigmoid cancer
GSE2109	GSM102480	Abdominal Wall - 118664	Other (or unclear)	Ovary cancer
GSE2109	GSM102481	Cervix - 118666	Other (or unclear)	Cervix cancer
GSE2109	GSM102482	Breast - 118668	Other (or unclear)	Breast cancer
GSE2109	GSM102483	Ovary - 118671	Other (or unclear)	Ovary cancer
GSE2109	GSM102484	Small Intestine - 118672	Other (or unclear)	Colon cancer
GSE2109	GSM102485	Colon - 118673	Other (or unclear)	Colon cancer
GSE2109	GSM102486	Rectum - 127821	Other (or unclear)	Rectum cancer
GSE2109	GSM102487	Breast - 127822	Other (or unclear)	Breast cancer
GSE2109	GSM102488	Uterus - 129650	Other (or unclear)	Uterus cancer
GSE2109	GSM102489	Omentum - 129651	Other (or unclear)	Ovary cancer
GSE2109	GSM102490	Kidney - 129652	Other (or unclear)	Kidney cancer
GSE2109	GSM102491	Omentum - 129653	Other (or unclear)	Ovary cancer
GSE2109	GSM102492	Endometrium - 129656	Other (or unclear)	Uterus cancer
GSE2109	GSM102493	Colon - 129658	Other (or unclear)	Kidney cancer
GSE2109	GSM102494	Abdominal wall mass - 129659	Other (or unclear)	Ovary cancer
GSE2109	GSM102495	Stomach - 129661	Other (or unclear)	Stomach cancer
GSE2109	GSM102496	Soft Tissue of Leg - 129662	Other (or unclear)	Soft tissue cancer
GSE2109	GSM102497	Colon - 129690	Other (or unclear)	Colon cancer
GSE2109	GSM102498	Prostate - 129691	Other (or unclear)	Prostate cancer
GSE2109	GSM102499	Breast - 129692	Other (or unclear)	Breast cancer
GSE2109	GSM102500	Kidney - 129694	Other (or unclear)	Kidney cancer
GSE2109	GSM102501	Colon - 129700	Other (or unclear)	Colon cancer
GSE2109	GSM102502	Breast - 129702	Other (or unclear)	Breast cancer
GSE2109	GSM102503	Liver - 129708	Other (or unclear)	Liver cancer
GSE2109	GSM102504	Omentum - 129709	Other (or unclear)	Ovary cancer
GSE2109	GSM102505	Lung - 132229	Other (or unclear)	Lung cancer
GSE2109	GSM102506	Breast - 133638	Other (or unclear)	Breast cancer
GSE2109	GSM102507	Lung - 136910	Other (or unclear)	Lung cancer
GSE2109	GSM102508	Rib - 136912	Other (or unclear)	Rib cancer
GSE2109	GSM102509	Uterus - 136913	Other (or unclear)	Uterus cancer
GSE2109	GSM102510	Prostate - 136915	Other (or unclear)	Prostate cancer
GSE2109	GSM102511	Small intestine - 136917	Other (or unclear)	Small intestine cancer
GSE2109	GSM102512	Lung - 136919	Other (or unclear)	Lung cancer
GSE2109	GSM102513	Colon - 138195	Other (or unclear)	Colon cancer
GSE2109	GSM102514	Lymph node R neck - 138196	Other (or unclear)	Skin cancer
GSE2109	GSM102515	Kidney and Ureter - 138197	Other (or unclear)	Renal pelvis cancer
GSE2109	GSM102516	Colon - 138198	Other (or unclear)	Colon cancer
GSE2109	GSM102517	Rectosigmoid - 138200	Other (or unclear)	Rectosigmoid cancer
GSE2109	GSM102518	Colon - 138410	Other (or unclear)	Colon cancer
GSE2109	GSM102519	Colon - 138411	Other (or unclear)	Colon cancer
GSE2109	GSM102520	Kidney - 138414	Other (or unclear)	Kidney cancer
GSE2109	GSM102521	Colon - 144545	Other (or unclear)	Colon cancer
GSE2109	GSM102522	Kidney - 149050	Other (or unclear)	Kidney cancer
GSE2109	GSM102523	Breast - 149054	Other (or unclear)	Breast cancer
GSE2109	GSM102524	Colon - 149055	Other (or unclear)	Colon cancer
GSE2109	GSM102525	Breast - 149057	Other (or unclear)	Breast cancer
GSE2109	GSM102526	Breast - 151146	Other (or unclear)	Breast cancer
GSE2109	GSM102527	Cervix - 151624	Other (or unclear)	Cervix cancer
GSE2109	GSM102528	Omentum - 151628	Other (or unclear)	Ovary cancer
GSE2109	GSM102529	Kidney - 152473	Other (or unclear)	Kidney cancer
GSE2109	GSM102530	Breast - 152477	Other (or unclear)	Breast cancer
GSE2109	GSM102531	Liver - 152480	Other (or unclear)	Colon cancer
GSE2109	GSM102532	Soft Tissue Thigh - 157425	Other (or unclear)	Soft tissue cancer
GSE2109	GSM102533	Colon - 161432	Other (or unclear)	Colon cancer
GSE2109	GSM102534	Breast - 161433	Other (or unclear)	Breast cancer
GSE2109	GSM102535	Rectosigmoid - 161438	Other (or unclear)	Rectosigmoid cancer
GSE2109	GSM102536	Breast - 161439	Other (or unclear)	Breast cancer
GSE2109	GSM102537	Kidney - 161463	Other (or unclear)	Kidney cancer
GSE2109	GSM102538	Ovary - 161465	Other (or unclear)	Ovary cancer
GSE2109	GSM102539	Rectosigmoid - 161466	Other (or unclear)	Rectosigmoid cancer
GSE2109	GSM102540	Colon - 161480	Other (or unclear)	Colon cancer
GSE2109	GSM102541	Esophagus - 180954	Other (or unclear)	Esophagus cancer
GSE2109	GSM102542	Kidney - 180956	Other (or unclear)	Kidney cancer
GSE2109	GSM102543	Esophagus - 180958	Other (or unclear)	Esophagus cancer
GSE2109	GSM102544	Breast - 180960	Other (or unclear)	Breast cancer
GSE2109	GSM102545	Breast - 182732	Other (or unclear)	Breast cancer
GSE2109	GSM102546	Ovary - 20329	Other (or unclear)	Ovary cancer
GSE2109	GSM102547	Transverse colon nodule - 20457	Other (or unclear)	Ovary cancer
GSE2109	GSM102548	Lung - 21976	Other (or unclear)	Lung cancer
GSE2109	GSM102549	Colon - 2320	Other (or unclear)	Colon cancer
GSE2109	GSM102550	Colon - 23942	Other (or unclear)	Colon cancer
GSE2109	GSM102551	Colon - 36322	Other (or unclear)	Colon cancer
GSE2109	GSM102552	Ovary - 4445	Other (or unclear)	Ovary cancer
GSE2109	GSM102553	Lung - 4453	Other (or unclear)	Lung cancer
GSE2109	GSM102554	Kidney - 45120	Other (or unclear)	Kidney cancer
GSE2109	GSM102555	Lung - 54079	Other (or unclear)	Lung cancer
GSE2109	GSM102556	Lung - 6310	Other (or unclear)	Lung cancer
GSE2109	GSM102557	Ovary - 6314	Other (or unclear)	Ovary cancer
GSE2109	GSM102558	Tongue - 77734	Other (or unclear)	Tongue cancer
GSE2109	GSM102559	Colon - 78396	Other (or unclear)	Colon cancer
GSE2109	GSM102560	Thyroid - 78399	Other (or unclear)	Thyroid cancer
GSE2109	GSM102561	Colon - 78401	Other (or unclear)	Colon cancer
GSE2109	GSM102562	Kidney - 78402	Other (or unclear)	Kidney cancer
GSE2109	GSM102563	Breast - 78407	Other (or unclear)	Breast cancer
GSE2109	GSM102564	Breast - 8032	Other (or unclear)	Breast cancer
GSE2109	GSM102565	Kidney - 8066	Other (or unclear)	Kidney cancer
GSE2109	GSM38051	Breast - 13491	Other (or unclear)	Breast cancer
GSE2109	GSM38052	Corpus Uteri - 2045	Other (or unclear)	Uterus cancer
GSE2109	GSM38053	Prostate - 2047	Other (or unclear)	Prostate cancer
GSE2109	GSM38054	Breast - 2051	Other (or unclear)	Breast cancer
GSE2109	GSM38055	Colon - 2471	Other (or unclear)	Colon cancer
GSE2109	GSM38056	Spleen - 2475	Other (or unclear)	Spleen cancer
GSE2109	GSM38057	Breast - 2477	Other (or unclear)	Breast cancer
GSE2109	GSM38058	Lung - 2479	Other (or unclear)	Lung cancer
GSE2109	GSM38059	Breast - 2481	Other (or unclear)	Breast cancer
GSE2109	GSM38060	Lung - 2483	Other (or unclear)	Lung cancer
GSE2109	GSM38061	Colon - 2485	Other (or unclear)	Colon cancer
GSE2109	GSM38062	Breast - 3377	Other (or unclear)	Breast cancer
GSE2109	GSM38063	Breast - 8170	Other (or unclear)	Breast cancer
GSE2109	GSM38064	Ovary - 8172	Other (or unclear)	Ovary cancer
GSE2109	GSM38065	Omentum - 8174	Other (or unclear)	Ovary cancer
GSE2109	GSM38066	Abdominal wall mass - 8176	Other (or unclear)	Ovary cancer
GSE2109	GSM38067	Uterus - 8180	Other (or unclear)	Uterus cancer
GSE2109	GSM38068	Small Bowel - 8182	Other (or unclear)	Fallopian tube cancer
GSE2109	GSM38069	Myometrium - 8184	Other (or unclear)	Myometrium cancer
GSE2109	GSM38070	Omentum - 8186	Other (or unclear)	Ovary cancer
GSE2109	GSM38071	Peritoneum - 8188	Other (or unclear)	Ovary cancer
GSE2109	GSM38072	Adrenal gland - 8190	Other (or unclear)	Lung cancer
GSE2109	GSM38073	Kidney - 8192	Other (or unclear)	Kidney cancer
GSE2109	GSM38074	Colon - 8194	Other (or unclear)	Colon cancer
GSE2109	GSM38075	Colon - 8196	Other (or unclear)	Colon cancer
GSE2109	GSM38076	Lymph Nodes - 8198	Other (or unclear)	Lymph Node cancer
GSE2109	GSM38077	Colon - 8200	Other (or unclear)	Colon cancer
GSE2109	GSM38078	Colon - 8202	Other (or unclear)	Colon cancer
GSE2109	GSM38079	Prostate - 8206	Other (or unclear)	Prostate cancer
GSE2109	GSM38080	Breast - 8208	Other (or unclear)	Breast cancer
GSE2109	GSM38081	Breast - 8210	Other (or unclear)	Breast cancer
GSE2109	GSM38082	Breast - 8212	Other (or unclear)	Breast cancer
GSE2109	GSM38083	Breast - 8214	Other (or unclear)	Breast cancer
GSE2109	GSM38084	Uterus - 8216	Other (or unclear)	Uterus cancer
GSE2109	GSM38085	Axillary Lymph Nodes - 8218	Other (or unclear)	Skin cancer
GSE2109	GSM38086	Breast - 8220	Other (or unclear)	Breast cancer
GSE2109	GSM38087	Fallopian tube - 8224	Other (or unclear)	Fallopian tube cancer
GSE2109	GSM38088	Ovary - 8226	Other (or unclear)	Ovary cancer
GSE2109	GSM38089	Colon - 8228	Other (or unclear)	Colon cancer
GSE2109	GSM38090	Breast - 8230	Other (or unclear)	Breast cancer
GSE2109	GSM38091	Breast - 8232	Other (or unclear)	Breast cancer
GSE2109	GSM38092	Breast - 8234	Other (or unclear)	Breast cancer
GSE2109	GSM38093	Omentum - 8236	Other (or unclear)	Abdominal cancer
GSE2109	GSM38094	Breast - 8238	Other (or unclear)	Breast cancer
GSE2109	GSM38095	Omentum - 8240	Other (or unclear)	Breast cancer
GSE2109	GSM38096	Rectum - 8242	Other (or unclear)	Rectum cancer
GSE2109	GSM38097	Skin - 8244	Other (or unclear)	Skin cancer
GSE2109	GSM38098	Colon - 8246	Other (or unclear)	Colon cancer
GSE2109	GSM38099	Breast - 8248	Other (or unclear)	Breast cancer
GSE2109	GSM38100	Lung - 8250	Other (or unclear)	Lung cancer
GSE2109	GSM38101	Stomach - 8252	Other (or unclear)	Stomach cancer
GSE2109	GSM38102	Breast - 8254	Other (or unclear)	Breast cancer
GSE2109	GSM38103	Lung - 8256	Other (or unclear)	Lung cancer
GSE2109	GSM38104	Lung - 8258	Other (or unclear)	Lung cancer
GSE2109	GSM38105	Colon - 8260	Other (or unclear)	Colon cancer
GSE2109	GSM38106	Breast - 8264	Other (or unclear)	Breast cancer
GSE2109	GSM38107	Colon - 8266	Other (or unclear)	Colon cancer
GSE2109	GSM38108	Liver - 8268	Other (or unclear)	Vulva cancer
GSE2109	GSM38109	Breast - 8270	Other (or unclear)	Breast cancer
GSE2109	GSM38110	Breast - 8272	Other (or unclear)	Breast cancer
GSE2109	GSM46814	Omentum - 1003	Other (or unclear)	Ovary cancer
GSE2109	GSM46815	Omentum - 1006	Other (or unclear)	Ovary cancer
GSE2109	GSM46816	Breast - 1017	Other (or unclear)	Breast cancer
GSE2109	GSM46817	Lung - 1020	Other (or unclear)	Lung cancer
GSE2109	GSM46818	Omentum - 1022	Other (or unclear)	Peritoneum cancer
GSE2109	GSM46819	Rectum - 1043	Other (or unclear)	Rectum cancer
GSE2109	GSM46820	Breast - 1048	Other (or unclear)	Breast cancer
GSE2109	GSM46821	Ovary - 1057	Other (or unclear)	Ovary cancer
GSE2109	GSM46822	Abdominal Mass - 1060	Other (or unclear)	Uterus cancer
GSE2109	GSM46823	Colon - 1293	Other (or unclear)	Ovary cancer
GSE2109	GSM46824	Lung - 1299	Other (or unclear)	Lung cancer
GSE2109	GSM46825	Kidney - 1304	Other (or unclear)	Kidney cancer
GSE2109	GSM46826	Kidney - 1306	Other (or unclear)	Kidney cancer
GSE2109	GSM46827	Breast - 1307	Other (or unclear)	Breast cancer
GSE2109	GSM46828	Liver or Omentum - 1308	Other (or unclear)	Colon cancer
GSE2109	GSM46829	Pelvic Lymph Node - 1310	Other (or unclear)	Bladder cancer
GSE2109	GSM46830	Ovary - 1311	Other (or unclear)	Ovary cancer
GSE2109	GSM46831	Ovary - 1313	Other (or unclear)	Ovary cancer
GSE2109	GSM46832	Colon - 1315	Other (or unclear)	Colon cancer
GSE2109	GSM46833	Lung - 1316	Other (or unclear)	Lung cancer
GSE2109	GSM46834	Omentum - 1319	Other (or unclear)	Ovary cancer
GSE2109	GSM46835	Abdominal wall mass - 1321	Other (or unclear)	Ovary cancer
GSE2109	GSM46836	Breast - 1322	Other (or unclear)	Breast cancer
GSE2109	GSM46837	Prostate - 1324	Other (or unclear)	Prostate cancer
GSE2109	GSM46838	R adnexa or metastatic transverse colon nodule - 1350	Other (or unclear)	Ovary cancer
GSE2109	GSM46839	Ovary - 1351	Other (or unclear)	Ovary cancer
GSE2109	GSM46840	Ovary - 1353	Other (or unclear)	Ovary cancer
GSE2109	GSM46841	Colon - 1354	Other (or unclear)	Colon cancer
GSE2109	GSM46842	Paracolic gutter - 1355	Other (or unclear)	Peritoneum cancer
GSE2109	GSM46843	Lung - 1502	Other (or unclear)	Lung cancer
GSE2109	GSM46844	Lung - 1503	Other (or unclear)	Bladder cancer
GSE2109	GSM46845	Colon - 2049	Other (or unclear)	Colon cancer
GSE2109	GSM46846	Breast - 21808	Other (or unclear)	Breast cancer
GSE2109	GSM46847	Kidney - 22198	Other (or unclear)	Kidney cancer
GSE2109	GSM46848	Liver - 22202	Other (or unclear)	Pancreas cancer
GSE2109	GSM46849	Breast - 22204	Other (or unclear)	Breast cancer
GSE2109	GSM46850	Lung - 22208	Other (or unclear)	Lung cancer
GSE2109	GSM46851	Ileum - 22212	Other (or unclear)	Uterus cancer
GSE2109	GSM46852	Breast - 22214	Other (or unclear)	Breast cancer
GSE2109	GSM46853	Ovary - 22218	Other (or unclear)	Ovary cancer
GSE2109	GSM46854	Uterus - 22220	Other (or unclear)	Uterus cancer
GSE2109	GSM46855	Breast - 22223	Other (or unclear)	Breast cancer
GSE2109	GSM46856	Rectosigmoid - 22225	Other (or unclear)	Rectosigmoid cancer
GSE2109	GSM46857	Colon - 22227	Other (or unclear)	Colon cancer
GSE2109	GSM46858	Kidney - 22229	Other (or unclear)	Kidney cancer
GSE2109	GSM46859	Breast - 22233	Other (or unclear)	Breast cancer
GSE2109	GSM46860	Lung - 22235	Other (or unclear)	Lung cancer
GSE2109	GSM46861	Colon - 22237	Other (or unclear)	Colon cancer
GSE2109	GSM46862	Breast - 22239	Other (or unclear)	Breast cancer
GSE2109	GSM46863	Breast - 22241	Other (or unclear)	Breast cancer
GSE2109	GSM46864	Colon - 22245	Other (or unclear)	Colon cancer
GSE2109	GSM46865	Colon - 22247	Other (or unclear)	Colon cancer
GSE2109	GSM46866	Prostate - 22249	Other (or unclear)	Prostate cancer
GSE2109	GSM46867	Uterus - 22251	Other (or unclear)	Uterus cancer
GSE2109	GSM46868	Lung - 22255	Other (or unclear)	Lung cancer
GSE2109	GSM46869	Breast - 22259	Other (or unclear)	Breast cancer
GSE2109	GSM46870	Breast - 22263	Other (or unclear)	Breast cancer
GSE2109	GSM46871	Breast - 22269	Other (or unclear)	Breast cancer
GSE2109	GSM46872	Bladder or Kidney - 22273	Other (or unclear)	Bladder or Kidney cancer
GSE2109	GSM46873	Breast - 2323	Other (or unclear)	Breast cancer
GSE2109	GSM46874	Breast - 2324	Other (or unclear)	Breast cancer
GSE2109	GSM46875	Kidney - 23864	Other (or unclear)	Kidney cancer
GSE2109	GSM46876	Omentum - 23866	Other (or unclear)	Peritoneum cancer
GSE2109	GSM46877	Colon - 23876	Other (or unclear)	Colon cancer
GSE2109	GSM46878	Colon - 23880	Other (or unclear)	Colon cancer
GSE2109	GSM46879	Rectum - 23882	Other (or unclear)	Rectum cancer
GSE2109	GSM46880	Breast - 23886	Other (or unclear)	Breast cancer
GSE2109	GSM46881	Kidney - 23888	Other (or unclear)	Kidney cancer
GSE2109	GSM46882	Kidney - 23896	Other (or unclear)	Kidney cancer
GSE2109	GSM46883	Breast - 23898	Other (or unclear)	Breast cancer
GSE2109	GSM46884	Lung - 23900	Other (or unclear)	Lung cancer
GSE2109	GSM46885	Breast - 23902	Other (or unclear)	Breast cancer
GSE2109	GSM46886	Ovary - 23904	Other (or unclear)	Ovary cancer
GSE2109	GSM46887	Colon - 23908	Other (or unclear)	Colon cancer
GSE2109	GSM46888	Omentum - 23910	Other (or unclear)	Ovary cancer
GSE2109	GSM46889	Renal Pelvis - 23912	Other (or unclear)	Renal pelvis cancer
GSE2109	GSM46890	Breast - 23914	Other (or unclear)	Breast cancer
GSE2109	GSM46891	Breast - 23916	Other (or unclear)	Breast cancer
GSE2109	GSM46892	Kidney - 23918	Other (or unclear)	Kidney cancer
GSE2109	GSM46893	Breast - 23920	Other (or unclear)	Breast cancer
GSE2109	GSM46894	Breast - 23922	Other (or unclear)	Breast cancer
GSE2109	GSM46895	Colon - 23924	Other (or unclear)	Colon cancer
GSE2109	GSM46896	Uterus - 23932	Other (or unclear)	Uterus cancer
GSE2109	GSM46897	Ovary - 23936	Other (or unclear)	Ovary cancer
GSE2109	GSM46898	Ovary - 23938	Other (or unclear)	Ovary cancer
GSE2109	GSM46899	Colon - 23940	Other (or unclear)	Colon cancer
GSE2109	GSM46900	Breast - 23944	Other (or unclear)	Breast cancer
GSE2109	GSM46901	Rectosigmoid Colon - 23946	Other (or unclear)	Rectosigmoid cancer
GSE2109	GSM46902	Omentum - 23948	Other (or unclear)	Abdominal cancer
GSE2109	GSM46903	Lung - 23950	Other (or unclear)	Lung cancer
GSE2109	GSM46904	Lung - 23952	Other (or unclear)	Lung cancer
GSE2109	GSM46905	Breast - 23954	Other (or unclear)	Breast cancer
GSE2109	GSM46906	Omentum - 23956	Other (or unclear)	Fallopian tube cancer
GSE2109	GSM46907	Peritoneum - 23960	Other (or unclear)	Ovary cancer
GSE2109	GSM46908	Breast - 23975	Other (or unclear)	Breast cancer
GSE2109	GSM46909	Lung - 2491	Other (or unclear)	Lung cancer
GSE2109	GSM46910	Ovary - 29227	Other (or unclear)	Ovary cancer
GSE2109	GSM46911	Ovary - 29229	Other (or unclear)	Ovary cancer
GSE2109	GSM46912	Uterus - 29231	Other (or unclear)	Uterus cancer
GSE2109	GSM46913	Lung - 29233	Other (or unclear)	Lung cancer
GSE2109	GSM46914	Uterus - 29239	Other (or unclear)	Uterus cancer
GSE2109	GSM46915	Colon - 29241	Other (or unclear)	Colon cancer
GSE2109	GSM46916	Perihepatic Mass - 29243	Other (or unclear)	Ovary cancer
GSE2109	GSM46917	Small Intestine - 29247	Other (or unclear)	Small intestine cancer
GSE2109	GSM46918	Ovary - 29249	Other (or unclear)	Ovary cancer
GSE2109	GSM46919	Cervix Uteri - 29251	Other (or unclear)	Cervix cancer
GSE2109	GSM46920	Bladder - 29253	Other (or unclear)	Bladder cancer
GSE2109	GSM46921	Colon - 29255	Other (or unclear)	Colon cancer
GSE2109	GSM46922	Peritoneum - 29257	Other (or unclear)	Ovary cancer
GSE2109	GSM46923	Uterine Corpus - 29259	Other (or unclear)	Uterus cancer
GSE2109	GSM46924	Colon - 29263	Other (or unclear)	Colon cancer
GSE2109	GSM46925	Ovary - 29265	Other (or unclear)	Ovary cancer
GSE2109	GSM46926	Corpus uteri - 29269	Other (or unclear)	Uterus cancer
GSE2109	GSM46927	Uterus - 29275	Other (or unclear)	Uterus cancer
GSE2109	GSM46928	Lung - 29277	Other (or unclear)	Lung cancer
GSE2109	GSM46929	Kidney - 29279	Other (or unclear)	Kidney cancer
GSE2109	GSM46930	Colon - 29287	Other (or unclear)	Colon cancer
GSE2109	GSM46931	Colon - 29291	Other (or unclear)	Colon cancer
GSE2109	GSM46932	Abdominal Wall Fascia - 29293	Other (or unclear)	Uterus cancer
GSE2109	GSM46933	Breast - 29303	Other (or unclear)	Breast cancer
GSE2109	GSM46934	Breast - 29313	Other (or unclear)	Breast cancer
GSE2109	GSM46935	Omentum - 31810	Other (or unclear)	Ovary cancer
GSE2109	GSM46936	Lung - 31812	Other (or unclear)	Lung cancer
GSE2109	GSM46937	Uterine Corpus - 31814	Other (or unclear)	Uterus cancer
GSE2109	GSM46938	Breast - 31816	Other (or unclear)	Breast cancer
GSE2109	GSM46939	Kidney - 31818	Other (or unclear)	Kidney cancer
GSE2109	GSM46940	Colon - 31820	Other (or unclear)	Colon cancer
GSE2109	GSM46941	Lung - 31822	Other (or unclear)	Lung cancer
GSE2109	GSM46942	Cervix - 31824	Other (or unclear)	Cervix cancer
GSE2109	GSM46943	Uterus - 31826	Other (or unclear)	Uterus cancer
GSE2109	GSM46944	Kidney - 31828	Other (or unclear)	Kidney cancer
GSE2109	GSM46945	Liver - 31830	Other (or unclear)	Colon cancer
GSE2109	GSM46946	Adrenal Gland - 31832	Other (or unclear)	Colon cancer
GSE2109	GSM46947	Breast - 31834	Other (or unclear)	Breast cancer
GSE2109	GSM46948	Ovary - 31836	Other (or unclear)	Ovary cancer
GSE2109	GSM46949	Endometrium - 31840	Other (or unclear)	Uterus cancer
GSE2109	GSM46950	Ovary - 31842	Other (or unclear)	Ovary cancer
GSE2109	GSM46951	R thigh mass - 31846	Other (or unclear)	Soft tissue cancer
GSE2109	GSM46952	Breast - 31861	Other (or unclear)	Breast cancer
GSE2109	GSM46953	Breast - 31865	Other (or unclear)	Breast cancer
GSE2109	GSM46954	Breast - 31867	Other (or unclear)	Breast cancer
GSE2109	GSM46955	Breast - 31871	Other (or unclear)	Breast cancer
GSE2109	GSM46956	Colon - 31877	Other (or unclear)	Colon cancer
GSE2109	GSM46957	Kidney - 31879	Other (or unclear)	Kidney cancer
GSE2109	GSM46958	Breast - 31881	Other (or unclear)	Breast cancer
GSE2109	GSM46959	Breast - 31901	Other (or unclear)	Breast cancer
GSE2109	GSM46960	Lung - 31903	Other (or unclear)	Lung cancer
GSE2109	GSM46961	Lung - 31907	Other (or unclear)	Lung cancer
GSE2109	GSM46962	Breast - 37977	Other (or unclear)	Breast cancer
GSE2109	GSM46963	Kidney - 4192	Other (or unclear)	Kidney cancer
GSE2109	GSM46964	Kidney - 4197	Other (or unclear)	Kidney cancer
GSE2109	GSM46965	Kidney - 4202	Other (or unclear)	Kidney cancer
GSE2109	GSM46966	Ovary - 8178	Other (or unclear)	Ovary cancer
GSE2109	GSM46967	Colon - 8204	Other (or unclear)	Colon cancer
GSE2109	GSM46968	Breast - 8222	Other (or unclear)	Breast cancer
GSE2109	GSM46969	Rectosigmoid - 8262	Other (or unclear)	Rectosigmoid cancer
GSE2109	GSM46970	Liver - 8274	Other (or unclear)	Rectosigmoid cancer
GSE2109	GSM46971	Liver - 8276	Other (or unclear)	Colon cancer
GSE2109	GSM46972	Rectosigmoid - 8278	Other (or unclear)	Rectosigmoid cancer
GSE2109	GSM46973	Lung - 8280	Other (or unclear)	Lung cancer
GSE2109	GSM46974	Breast - 8282	Other (or unclear)	Breast cancer
GSE2109	GSM46975	Lung - 8284	Other (or unclear)	Lung cancer
GSE2109	GSM46976	Lung - 8290	Other (or unclear)	Lung cancer
GSE2109	GSM53026	Mesenteric Lymph Node - 1002	Other (or unclear)	Lymph Node cancer
GSE2109	GSM53027	Breast - 1008	Other (or unclear)	Breast cancer
GSE2109	GSM53028	Breast - 1009	Other (or unclear)	Breast cancer
GSE2109	GSM53029	Ovary - 1018	Other (or unclear)	Ovary cancer
GSE2109	GSM53030	Bladder - 1019	Other (or unclear)	Bladder cancer
GSE2109	GSM53031	Breast - 1025	Other (or unclear)	Breast cancer
GSE2109	GSM53032	Breast - 1032	Other (or unclear)	Breast cancer
GSE2109	GSM53033	Breast - 1033	Other (or unclear)	Breast cancer
GSE2109	GSM53034	Breast - 1034	Other (or unclear)	Breast cancer
GSE2109	GSM53035	Breast - 1035	Other (or unclear)	Breast cancer
GSE2109	GSM53036	Ovary - 1040	Other (or unclear)	Ovary cancer
GSE2109	GSM53037	Omentum - 1041	Other (or unclear)	Pancreas cancer
GSE2109	GSM53038	Lymph Node - 1042	Other (or unclear)	Lymph Node cancer
GSE2109	GSM53039	Stomach - 1049	Other (or unclear)	Stomach cancer
GSE2109	GSM53040	Omentum - 1059	Other (or unclear)	Ovary cancer
GSE2109	GSM53041	Small intestine - 1222	Other (or unclear)	Uterus cancer
GSE2109	GSM53042	Uterine Cervix - 1223	Other (or unclear)	Uterine Cervix cancer
GSE2109	GSM53043	Kidney - 1225	Other (or unclear)	Kidney cancer
GSE2109	GSM53044	Small intestine - 1226	Other (or unclear)	Small intestine cancer
GSE2109	GSM53045	Colon - 1228	Other (or unclear)	Colon cancer
GSE2109	GSM53046	Pancreas - 1229	Other (or unclear)	Pancreas cancer
GSE2109	GSM53047	Colon - 1232	Other (or unclear)	Colon cancer
GSE2109	GSM53048	Soft tissue of abdomen - 1233	Other (or unclear)	Soft tissue cancer
GSE2109	GSM53049	Omentum - 1235	Other (or unclear)	Peritoneum cancer
GSE2109	GSM53050	Uterus - 1236	Other (or unclear)	Uterus cancer
GSE2109	GSM53051	Colon - 1237	Other (or unclear)	Colon cancer
GSE2109	GSM53052	Breast - 1239	Other (or unclear)	Breast cancer
GSE2109	GSM53053	Endometrium - 1240	Other (or unclear)	Uterus cancer
GSE2109	GSM53054	Ovary - 1241	Other (or unclear)	Ovary cancer
GSE2109	GSM53055	Colon - 1259	Other (or unclear)	Colon cancer
GSE2109	GSM53056	Ovary - 1270	Other (or unclear)	Colon cancer
GSE2109	GSM53057	Kidney - 1271	Other (or unclear)	Kidney cancer
GSE2109	GSM53058	Endometrium - 1272	Other (or unclear)	Uterus cancer
GSE2109	GSM53059	Breast - 1290	Other (or unclear)	Breast cancer
GSE2109	GSM53060	Kidney - 1296	Other (or unclear)	Kidney cancer
GSE2109	GSM53061	Prostate - 1317	Other (or unclear)	Prostate cancer
GSE2109	GSM53062	Kidney - 1320	Other (or unclear)	Kidney cancer
GSE2109	GSM53063	Ovary - 1323	Other (or unclear)	Ovary cancer
GSE2109	GSM53064	Kidney - 1633	Other (or unclear)	Kidney cancer
GSE2109	GSM53065	Endometrium - 1634	Other (or unclear)	Uterus cancer
GSE2109	GSM53066	Ovary - 1636	Other (or unclear)	Ovary cancer
GSE2109	GSM53067	Endometrium - 1637	Other (or unclear)	Endometrium cancer
GSE2109	GSM53068	Ovary - 1639	Other (or unclear)	Ovary cancer
GSE2109	GSM53069	Ovary - 1643	Other (or unclear)	Ovary cancer
GSE2109	GSM53070	Colon - 1646	Other (or unclear)	Colon cancer
GSE2109	GSM53071	Ureter - 1647	Other (or unclear)	Ureter cancer
GSE2109	GSM53072	R hip/buttock mass - 1654	Other (or unclear)	Soft tissue cancer
GSE2109	GSM53073	Colon - 1655	Other (or unclear)	Colon cancer
GSE2109	GSM53074	Thyroid - 1657	Other (or unclear)	Thyroid cancer
GSE2109	GSM53075	Endometrium - 1659	Other (or unclear)	Uterus cancer
GSE2109	GSM53076	Kidney - 20295	Other (or unclear)	Kidney cancer
GSE2109	GSM53077	Ovary - 20296	Other (or unclear)	Ovary cancer
GSE2109	GSM53078	Breast - 20308	Other (or unclear)	Breast cancer
GSE2109	GSM53079	Kidney - 20309	Other (or unclear)	Kidney cancer
GSE2109	GSM53080	Breast - 22196	Other (or unclear)	Breast cancer
GSE2109	GSM53081	Kidney - 22210	Other (or unclear)	Kidney cancer
GSE2109	GSM53082	Omentum - 22216	Other (or unclear)	Peritoneum cancer
GSE2109	GSM53083	Colon - 22231	Other (or unclear)	Colon cancer
GSE2109	GSM53084	Endometrium - 22253	Other (or unclear)	Uterus cancer
GSE2109	GSM53085	Vulva - 22257	Other (or unclear)	Vulva cancer
GSE2109	GSM53086	Breast - 22271	Other (or unclear)	Breast cancer
GSE2109	GSM53087	Rectosigmoid - 2310	Other (or unclear)	Rectosigmoid cancer
GSE2109	GSM53088	Liver - 2311	Other (or unclear)	Colon cancer
GSE2109	GSM53089	Breast - 2312	Other (or unclear)	Breast cancer
GSE2109	GSM53090	Liver - 2313	Other (or unclear)	Colon cancer
GSE2109	GSM53091	Breast - 2314	Other (or unclear)	Breast cancer
GSE2109	GSM53092	Kidney - 2316	Other (or unclear)	Kidney cancer
GSE2109	GSM53093	Corpus Uteri - 2317	Other (or unclear)	Uterus cancer
GSE2109	GSM53094	Breast - 2319	Other (or unclear)	Breast cancer
GSE2109	GSM53095	Breast - 2321	Other (or unclear)	Breast cancer
GSE2109	GSM53096	Breast - 2322	Other (or unclear)	Breast cancer
GSE2109	GSM53097	Bladder - 2328	Other (or unclear)	Bladder cancer
GSE2109	GSM53098	Ovary - 23862	Other (or unclear)	Ovary cancer
GSE2109	GSM53099	Breast - 23874	Other (or unclear)	Breast cancer
GSE2109	GSM53100	Ovary - 23884	Other (or unclear)	Ovary cancer
GSE2109	GSM53101	Lymph Node - 23906	Other (or unclear)	Lymph Node cancer
GSE2109	GSM53102	Breast - 23926	Other (or unclear)	Breast cancer
GSE2109	GSM53103	Endometrium - 23928	Other (or unclear)	Uterus cancer
GSE2109	GSM53104	Ovary - 23930	Other (or unclear)	Ovary cancer
GSE2109	GSM53105	Ovary - 23934	Other (or unclear)	Ovary cancer
GSE2109	GSM53106	Colon - 23958	Other (or unclear)	Colon cancer
GSE2109	GSM53107	Breast - 2495	Other (or unclear)	Breast cancer
GSE2109	GSM53108	Breast - 29235	Other (or unclear)	Breast cancer
GSE2109	GSM53109	Breast - 29237	Other (or unclear)	Breast cancer
GSE2109	GSM53110	Breast - 29245	Other (or unclear)	Breast cancer
GSE2109	GSM53111	Colon - 29267	Other (or unclear)	Uterus cancer
GSE2109	GSM53112	Cervix - 29273	Other (or unclear)	Cervix cancer
GSE2109	GSM53113	Colon - 29281	Other (or unclear)	Colon cancer
GSE2109	GSM53114	Prostate - 29283	Other (or unclear)	Prostate cancer
GSE2109	GSM53115	Breast - 29285	Other (or unclear)	Breast cancer
GSE2109	GSM53116	Soft Tissue of Knee - 29289	Other (or unclear)	Soft tissue cancer
GSE2109	GSM53117	Urinary Bladder - 29295	Other (or unclear)	Bladder cancer
GSE2109	GSM53118	Ovary - 29299	Other (or unclear)	Ovary cancer
GSE2109	GSM53119	Corpus Uteri - 29301	Other (or unclear)	Uterus cancer
GSE2109	GSM53120	Uterus - 29305	Other (or unclear)	Uterus cancer
GSE2109	GSM53121	Ovary - 29308	Other (or unclear)	Stomach cancer
GSE2109	GSM53122	Kidney - 29311	Other (or unclear)	Kidney cancer
GSE2109	GSM53123	Breast - 31838	Other (or unclear)	Breast cancer
GSE2109	GSM53124	Ovary - 31848	Other (or unclear)	Ovary cancer
GSE2109	GSM53125	Omentum - 31850	Other (or unclear)	Ovary cancer
GSE2109	GSM53126	Colon - 31852	Other (or unclear)	Colon cancer
GSE2109	GSM53127	Kidney - 31869	Other (or unclear)	Kidney cancer
GSE2109	GSM53128	Breast - 31873	Other (or unclear)	Breast cancer
GSE2109	GSM53129	Pelvic Tumor - 31875	Other (or unclear)	Ovary cancer
GSE2109	GSM53130	Breast - 31887	Other (or unclear)	Breast cancer
GSE2109	GSM53131	Breast - 31893	Other (or unclear)	Breast cancer
GSE2109	GSM53132	Rectosigmoid - 31895	Other (or unclear)	Rectosigmoid cancer
GSE2109	GSM53133	Breast - 31905	Other (or unclear)	Breast cancer
GSE2109	GSM53134	Breast - 31909	Other (or unclear)	Breast cancer
GSE2109	GSM53135	Colon - 3750	Other (or unclear)	Colon cancer
GSE2109	GSM53136	Kidney - 3751	Other (or unclear)	Kidney cancer
GSE2109	GSM53137	Bladder - 3753	Other (or unclear)	Bladder cancer
GSE2109	GSM53138	Soft Tissue of Abdomen - 3754	Other (or unclear)	Ovary cancer
GSE2109	GSM53139	Bladder - 3756	Other (or unclear)	Bladder cancer
GSE2109	GSM53140	Vaginal Wall - 3758	Other (or unclear)	Cervix cancer
GSE2109	GSM53141	Kidney - 3760	Other (or unclear)	Kidney cancer
GSE2109	GSM53142	Colon - 3761	Other (or unclear)	Colon cancer
GSE2109	GSM53143	Endometrium - 3762	Other (or unclear)	Uterus cancer
GSE2109	GSM53144	Ovary - 3763	Other (or unclear)	Ovary cancer
GSE2109	GSM53145	Cervix - 3764	Other (or unclear)	Cervix cancer
GSE2109	GSM53146	Colon - 3765	Other (or unclear)	Colon cancer
GSE2109	GSM53147	Breast - 3766	Other (or unclear)	Breast cancer
GSE2109	GSM53148	Colon - 3767	Other (or unclear)	Colon cancer
GSE2109	GSM53149	Endometrium - 3768	Other (or unclear)	Uterus cancer
GSE2109	GSM53150	Ovary - 4194	Other (or unclear)	Ovary cancer
GSE2109	GSM53151	Ovary - 4195	Other (or unclear)	Ovary cancer
GSE2109	GSM53152	Prostate - 4196	Other (or unclear)	Prostate cancer
GSE2109	GSM53153	Colon - 4201	Other (or unclear)	Colon cancer
GSE2109	GSM53154	Kidney - 4203	Other (or unclear)	Kidney cancer
GSE2109	GSM53155	Endometrium - 4204	Other (or unclear)	Uterus cancer
GSE2109	GSM53156	Colon - 4214	Other (or unclear)	Colon cancer
GSE2109	GSM53157	Ileum - 4215	Other (or unclear)	Small intestine cancer
GSE2109	GSM53158	Tongue - 4216	Other (or unclear)	Tongue cancer
GSE2109	GSM53159	Breast - 4219	Other (or unclear)	Breast cancer
GSE2109	GSM53160	Breast - 4226	Other (or unclear)	Breast cancer
GSE2109	GSM53161	Breast - 4227	Other (or unclear)	Breast cancer
GSE2109	GSM53162	Prostate - 4337	Other (or unclear)	Prostate cancer
GSE2109	GSM53163	Ovary - 4342	Other (or unclear)	Ovary cancer
GSE2109	GSM53164	Uterus - 4344	Other (or unclear)	Uterus cancer
GSE2109	GSM53165	Ovary - 4346	Other (or unclear)	Ovary cancer
GSE2109	GSM53166	Omentum - 4347	Other (or unclear)	Ovary cancer
GSE2109	GSM53167	Lung - 4451	Other (or unclear)	Lung cancer
GSE2109	GSM53168	Rectum - 4610	Other (or unclear)	Rectum cancer
GSE2109	GSM53169	Colon - 5150	Other (or unclear)	Colon cancer
GSE2109	GSM53170	Lung - 5225	Other (or unclear)	Lung cancer
GSE2109	GSM53171	Kidney - 5227	Other (or unclear)	Kidney cancer
GSE2109	GSM53172	Breast - 5228	Other (or unclear)	Breast cancer
GSE2109	GSM53173	Ovary - 5230	Other (or unclear)	Ovary cancer
GSE2109	GSM53174	Uterus - 5231	Other (or unclear)	Uterus cancer
GSE2109	GSM53175	Omentum - 5232	Other (or unclear)	Ovary cancer
GSE2109	GSM53176	Uterus - 5233	Other (or unclear)	Uterus cancer
GSE2109	GSM53177	Ovary - 5234	Other (or unclear)	Stomach cancer
GSE2109	GSM53178	Colon - 5237	Other (or unclear)	Colon cancer
GSE2109	GSM53179	Uterus - 5240	Other (or unclear)	Uterus cancer
GSE2109	GSM53180	Ovary - 5242	Other (or unclear)	Ovary cancer
GSE2109	GSM53181	Vulva - 5243	Other (or unclear)	Vulva cancer
GSE2109	GSM53182	Renal Pelvis - 5244	Other (or unclear)	Renal pelvis cancer
GSE2109	GSM53183	Small Intestine - 6290	Other (or unclear)	Ovary cancer
GSE2109	GSM53184	Ovary - 6291	Other (or unclear)	Ovary cancer
GSE2109	GSM53185	Ovary - 6296	Other (or unclear)	Ovary cancer
GSE2109	GSM53186	Ovary - 7002	Other (or unclear)	Ovary cancer
GSE2109	GSM53187	Breast - 7530	Other (or unclear)	Breast cancer
GSE2109	GSM53188	Renal Pelvis - 8286	Other (or unclear)	Renal pelvis cancer
GSE2109	GSM53189	Endometrium - 4349	Other (or unclear)	Uterus cancer
GSE2109	GSM76486	Breast - 1005	Other (or unclear)	Breast cancer
GSE2109	GSM76487	Endometrium - 1039	Other (or unclear)	Uterus cancer
GSE2109	GSM76488	Lung - 20275	Other (or unclear)	Lung cancer
GSE2109	GSM76489	Ovary - 20284	Other (or unclear)	Ovary cancer
GSE2109	GSM76490	Colon - 20286	Other (or unclear)	Ovary cancer
GSE2109	GSM76491	Breast - 20290	Other (or unclear)	Breast cancer
GSE2109	GSM76492	Breast - 20291	Other (or unclear)	Breast cancer
GSE2109	GSM76493	Breast - 20292	Other (or unclear)	Breast cancer
GSE2109	GSM76494	Stomach - 20293	Other (or unclear)	Stomach cancer
GSE2109	GSM76495	Breast - 20294	Other (or unclear)	Breast cancer
GSE2109	GSM76496	Urethral Nodule - 20300	Other (or unclear)	Uterus cancer
GSE2109	GSM76497	Breast - 20301	Other (or unclear)	Breast cancer
GSE2109	GSM76498	Liver - 20302	Other (or unclear)	Liver cancer
GSE2109	GSM76499	Endometrium - 20303	Other (or unclear)	Uterus cancer
GSE2109	GSM76500	Ovary - 20307	Other (or unclear)	Ovary cancer
GSE2109	GSM76501	Colon - 20310	Other (or unclear)	Colon cancer
GSE2109	GSM76502	Omentum - 20311	Other (or unclear)	Ovary cancer
GSE2109	GSM76503	Kidney - 20313	Other (or unclear)	Kidney cancer
GSE2109	GSM76504	Ovary - 20315	Other (or unclear)	Ovary cancer
GSE2109	GSM76505	Soft Tissue Lt Shoulder/Arm - 20317	Other (or unclear)	Soft tissue cancer
GSE2109	GSM76506	Duodenum - 20318	Other (or unclear)	Duodenum cancer
GSE2109	GSM76507	Endometrium - 20319	Other (or unclear)	Uterus cancer
GSE2109	GSM76508	Kidney - 20320	Other (or unclear)	Kidney cancer
GSE2109	GSM76509	Ovary - 20323	Other (or unclear)	Colon cancer
GSE2109	GSM76510	Ovary - 20325	Other (or unclear)	Ovary cancer
GSE2109	GSM76511	Ovary - 20326	Other (or unclear)	Ovary cancer
GSE2109	GSM76512	Colon - 20327	Other (or unclear)	Colon cancer
GSE2109	GSM76513	Uterine/Bladder Tumor - 20328	Other (or unclear)	Bladder cancer
GSE2109	GSM76514	Breast - 20459	Other (or unclear)	Breast cancer
GSE2109	GSM76515	Kidney - 20463	Other (or unclear)	Kidney cancer
GSE2109	GSM76516	Prostate - 20464	Other (or unclear)	Prostate cancer
GSE2109	GSM76517	Breast - 21633	Other (or unclear)	Breast cancer
GSE2109	GSM76518	Kidney - 21634	Other (or unclear)	Kidney cancer
GSE2109	GSM76519	Colon - 21637	Other (or unclear)	Colon cancer
GSE2109	GSM76520	Colon - 21638	Other (or unclear)	Colon cancer
GSE2109	GSM76521	Breast - 21650	Other (or unclear)	Breast cancer
GSE2109	GSM76522	Colon - 21651	Other (or unclear)	Colon cancer
GSE2109	GSM76523	Soft tissue of shoulder - 21655	Other (or unclear)	Soft tissue cancer
GSE2109	GSM76524	Colon - 21659	Other (or unclear)	Colon cancer
GSE2109	GSM76525	Endometrium - 21750	Other (or unclear)	Uterus cancer
GSE2109	GSM76526	Colon - 21751	Other (or unclear)	Colon cancer
GSE2109	GSM76527	Endometrium - 21752	Other (or unclear)	Uterus cancer
GSE2109	GSM76528	Breast - 21753	Other (or unclear)	Breast cancer
GSE2109	GSM76529	Colon - 21754	Other (or unclear)	Colon cancer
GSE2109	GSM76530	Colon - 21755	Other (or unclear)	Colon cancer
GSE2109	GSM76531	Colon - 21756	Other (or unclear)	Colon cancer
GSE2109	GSM76532	Urinary Bladder - 21757	Other (or unclear)	Bladder cancer
GSE2109	GSM76533	Ovary - 21758	Other (or unclear)	Ovary cancer
GSE2109	GSM76534	Ureterovesicle junction - 21759	Other (or unclear)	Bladder cancer
GSE2109	GSM76535	Uterus - 21760	Other (or unclear)	Uterus cancer
GSE2109	GSM76536	Uterus - 21762	Other (or unclear)	Uterus cancer
GSE2109	GSM76537	Omentum - 21763	Other (or unclear)	Ovary cancer
GSE2109	GSM76538	Kidney - 21764	Other (or unclear)	Kidney cancer
GSE2109	GSM76539	Omentum - 21765	Other (or unclear)	Ovary cancer
GSE2109	GSM76540	Omentum - 21766	Other (or unclear)	Colon cancer
GSE2109	GSM76541	Vulva - 21767	Other (or unclear)	Vulva cancer
GSE2109	GSM76542	Omentum - 21771	Other (or unclear)	Uterus cancer
GSE2109	GSM76543	Kidney - 21772	Other (or unclear)	Kidney cancer
GSE2109	GSM76544	Prostate - 21773	Other (or unclear)	Prostate cancer
GSE2109	GSM76545	Breast - 21949	Other (or unclear)	Breast cancer
GSE2109	GSM76546	Rectosigmoid - 21951	Other (or unclear)	Rectosigmoid cancer
GSE2109	GSM76547	Omentum - 21955	Other (or unclear)	Ovary cancer
GSE2109	GSM76548	Colon - 21957	Other (or unclear)	Colon cancer
GSE2109	GSM76549	Thyroid - 21958	Other (or unclear)	Thyroid cancer
GSE2109	GSM76550	Appendix - 22206	Other (or unclear)	Appendix cancer
GSE2109	GSM76551	Kidney - 28971	Other (or unclear)	Kidney cancer
GSE2109	GSM76552	Breast - 31570	Other (or unclear)	Breast cancer
GSE2109	GSM76553	Prostate - 31573	Other (or unclear)	Prostate cancer
GSE2109	GSM76554	Ovary - 31574	Other (or unclear)	Ovary cancer
GSE2109	GSM76555	Colon - 31575	Other (or unclear)	Colon cancer
GSE2109	GSM76556	Breast - 31577	Other (or unclear)	Breast cancer
GSE2109	GSM76557	Parotid Gland - 31580	Other (or unclear)	Parotid gland cancer
GSE2109	GSM76558	Kidney - 31581	Other (or unclear)	Kidney cancer
GSE2109	GSM76559	Renal Pelvis - 31585	Other (or unclear)	Renal pelvis cancer
GSE2109	GSM76560	Breast - 31586	Other (or unclear)	Breast cancer
GSE2109	GSM76561	Breast - 31588	Other (or unclear)	Breast cancer
GSE2109	GSM76562	Stomach - 31589	Other (or unclear)	Stomach cancer
GSE2109	GSM76563	Breast - 31593	Other (or unclear)	Breast cancer
GSE2109	GSM76564	Breast - 31883	Other (or unclear)	Breast cancer
GSE2109	GSM76565	Rectosigmoid - 33791	Other (or unclear)	Fallopian tube cancer
GSE2109	GSM76566	Breast - 33792	Other (or unclear)	Breast cancer
GSE2109	GSM76567	Ovary - 33793	Other (or unclear)	Ovary cancer
GSE2109	GSM76568	Kidney - 33794	Other (or unclear)	Kidney cancer
GSE2109	GSM76569	Pelvic mass - 33795	Other (or unclear)	Uterus cancer
GSE2109	GSM76570	Kidney - 33798	Other (or unclear)	Kidney cancer
GSE2109	GSM76571	Rectum - 36310	Other (or unclear)	Rectum cancer
GSE2109	GSM76572	Lung - 36311	Other (or unclear)	Skin cancer
GSE2109	GSM76573	Colon - 36314	Other (or unclear)	Colon cancer
GSE2109	GSM76574	Lung - 36318	Other (or unclear)	Colon cancer
GSE2109	GSM76575	Rectum - 36320	Other (or unclear)	Rectum cancer
GSE2109	GSM76576	Colon - 36327	Other (or unclear)	Colon cancer
GSE2109	GSM76577	Kidney - 36328	Other (or unclear)	Kidney cancer
GSE2109	GSM76578	Corpus Uteri - 3759	Other (or unclear)	Uterus cancer
GSE2109	GSM76579	Renal Pelvis - 38211	Other (or unclear)	Renal pelvis cancer
GSE2109	GSM76580	Kidney - 38213	Other (or unclear)	Kidney cancer
GSE2109	GSM76581	Ovary - 4191	Other (or unclear)	Ovary cancer
GSE2109	GSM76582	Breast - 4222	Other (or unclear)	Breast cancer
GSE2109	GSM76583	Colon - 4333	Other (or unclear)	Colon cancer
GSE2109	GSM76584	Peritoneum - 4439	Other (or unclear)	Peritoneum cancer
GSE2109	GSM76585	Lung - 4449	Other (or unclear)	Lung cancer
GSE2109	GSM76586	Breast - 4450	Other (or unclear)	Breast cancer
GSE2109	GSM76587	Lung - 4455	Other (or unclear)	Lung cancer
GSE2109	GSM76588	Brain - 4457	Other (or unclear)	Brain cancer
GSE2109	GSM76590	Lung - 45125	Other (or unclear)	Lung cancer
GSE2109	GSM76591	Kidney - 45127	Other (or unclear)	Kidney cancer
GSE2109	GSM76592	Breast - 4910	Other (or unclear)	Breast cancer
GSE2109	GSM76593	Breast - 4914	Other (or unclear)	Breast cancer
GSE2109	GSM76594	Lung - 5131	Other (or unclear)	Lung cancer
GSE2109	GSM76595	Lung - 5132	Other (or unclear)	Lung cancer
GSE2109	GSM76596	Ovary - 5229	Other (or unclear)	Ovary cancer
GSE2109	GSM76597	Pelvic Mass - 5236	Other (or unclear)	Ovary cancer
GSE2109	GSM76598	Colon - 53951	Other (or unclear)	Colon cancer
GSE2109	GSM76599	Ovary - 53954	Other (or unclear)	Ovary cancer
GSE2109	GSM76600	Ureter - 53955	Other (or unclear)	Ureter cancer
GSE2109	GSM76601	Ovary - 53957	Other (or unclear)	Ovary cancer
GSE2109	GSM76602	Kidney - 53960	Other (or unclear)	Kidney cancer
GSE2109	GSM76603	Breast - 53962	Other (or unclear)	Breast cancer
GSE2109	GSM76604	Ovary - 53963	Other (or unclear)	Ovary cancer
GSE2109	GSM76605	Colon - 54070	Other (or unclear)	Colon cancer
GSE2109	GSM76606	Kidney - 54071	Other (or unclear)	Kidney cancer
GSE2109	GSM76607	Colon - 54077	Other (or unclear)	Colon cancer
GSE2109	GSM76608	Colon - 54078	Other (or unclear)	Colon cancer
GSE2109	GSM76609	Cervix - 58990	Other (or unclear)	Cervix cancer
GSE2109	GSM76610	Colon - 58991	Other (or unclear)	Colon cancer
GSE2109	GSM76611	Colon - 58992	Other (or unclear)	Colon cancer
GSE2109	GSM76612	Thyroid - 58999	Other (or unclear)	Thyroid cancer
GSE2109	GSM76613	Breast - 59000	Other (or unclear)	Breast cancer
GSE2109	GSM76614	Cervix - 59002	Other (or unclear)	Cervix cancer
GSE2109	GSM76615	Colon - 59003	Other (or unclear)	Colon cancer
GSE2109	GSM76616	Omentum - 6292	Other (or unclear)	Ovary cancer
GSE2109	GSM76617	Colon - 6293	Other (or unclear)	Colon cancer
GSE2109	GSM76618	Colon - 6295	Other (or unclear)	Colon cancer
GSE2109	GSM76619	Breast - 6300	Other (or unclear)	Breast cancer
GSE2109	GSM76620	Bone & Cartilage - 6304	Other (or unclear)	Bone cancer
GSE2109	GSM76621	Lung - 6305	Other (or unclear)	Lung cancer
GSE2109	GSM76622	Brain - 6312	Other (or unclear)	Lung cancer
GSE2109	GSM76623	Ovary - 6515	Other (or unclear)	Ovary cancer
GSE2109	GSM76624	Vagina - 6517	Other (or unclear)	Vagina cancer
GSE2109	GSM76625	Abdominal wall mass - 6519	Other (or unclear)	Rectum cancer
GSE2109	GSM76626	Kidney - 6891	Other (or unclear)	Kidney cancer
GSE2109	GSM76627	Breast - 6894	Other (or unclear)	Breast cancer
GSE2109	GSM76628	Breast - 6898	Other (or unclear)	Breast cancer
GSE2109	GSM76629	Colon - 6910	Other (or unclear)	Colon cancer
GSE2109	GSM76630	Lung - 6991	Other (or unclear)	Lung cancer
GSE2109	GSM76631	Head of Pancreas - 7000	Other (or unclear)	Pancreas cancer
GSE2109	GSM76632	Endometrium - 7005	Other (or unclear)	Uterus cancer
GSE2109	GSM76633	Ovary - 7008	Other (or unclear)	Ovary cancer
GSE2109	GSM76634	Corpus Uteri - 7230	Other (or unclear)	Uterus cancer
GSE2109	GSM76635	Endometrium - 7231	Other (or unclear)	Uterus cancer
GSE2109	GSM76636	Omentum - 7232	Other (or unclear)	Ovary cancer
GSE2109	GSM76637	Breast - 7233	Other (or unclear)	Breast cancer
GSE2109	GSM76638	Endometrium - 78397	Other (or unclear)	Uterus cancer
GSE2109	GSM76639	Colon - 78403	Other (or unclear)	Colon cancer
GSE2109	GSM76640	Prostate - 8050	Other (or unclear)	Prostate cancer
GSE2109	GSM76641	Retroperitoneum - 8051	Other (or unclear)	Ovary cancer
GSE2109	GSM76642	Soft Tissue Abdominal Wall - 8057	Other (or unclear)	Soft tissue cancer
GSE2109	GSM76643	Lymph node - 8058	Other (or unclear)	Uterus cancer
GSE2109	GSM76644	Liver - 8059	Other (or unclear)	Liver cancer
GSE2109	GSM76645	Omentum - 8060	Other (or unclear)	Uterus cancer
GSE2109	GSM76646	Omentum - 8061	Other (or unclear)	Ovary cancer
GSE2109	GSM76647	Lung - 8067	Other (or unclear)	Kidney cancer
GSE2109	GSM76648	Prostate - 89224	Other (or unclear)	Prostate cancer
GSE2109	GSM76649	Endometrium - 89227	Other (or unclear)	Uterus cancer
GSE3526	GSM80561	adipose_tissue_omental_1	Other (or unclear)	Adipose tissue
GSE3526	GSM80562	adipose_tissue_omental_2	Other (or unclear)	Adipose tissue
GSE3526	GSM80563	adipose_tissue_omental_3	Other (or unclear)	Adipose tissue
GSE3526	GSM80564	adipose_tissue_omental_4	Other (or unclear)	Adipose tissue
GSE3526	GSM80565	amygdala_1	Brain	Amygdala
GSE3526	GSM80566	amygdala_2	Brain	Amygdala
GSE3526	GSM80567	amygdala_3	Brain	Amygdala
GSE3526	GSM80568	amygdala_4	Brain	Amygdala
GSE3526	GSM80569	putamen_1	Brain	Basal ganglia
GSE3526	GSM80570	putamen_2	Brain	Basal ganglia
GSE3526	GSM80571	putamen_4	Brain	Basal ganglia
GSE3526	GSM80572	accumbens_1	Brain	Basal ganglia
GSE3526	GSM80573	accumbens_2	Brain	Basal ganglia
GSE3526	GSM80574	accumbens_3	Brain	Basal ganglia
GSE3526	GSM80575	accumbens_4	Brain	Basal ganglia
GSE3526	GSM80576	bone_marrow_1	Hematopoietic	Bone marrow
GSE3526	GSM80577	bone_marrow_2	Hematopoietic	Bone marrow
GSE3526	GSM80578	bronchus_2	Other (or unclear)	Bronchus
GSE3526	GSM80579	bronchus_3	Other (or unclear)	Bronchus
GSE3526	GSM80580	adipose_tissue_3	Other (or unclear)	Adipose tissue
GSE3526	GSM80581	putamen_3	Brain	Basal ganglia
GSE3526	GSM80582	bronchus_4	Other (or unclear)	Bronchus
GSE3526	GSM80583	adipose_tissue_4	Other (or unclear)	Adipose tissue
GSE3526	GSM80584	adipose_tissue_subcutaneous_4	Other (or unclear)	Adipose tissue
GSE3526	GSM80585	amygdala_5	Brain	Amygdala
GSE3526	GSM80586	putamen_5	Brain	Basal ganglia
GSE3526	GSM80587	accumbens_5	Brain	Basal ganglia
GSE3526	GSM80588	adipose_tissue_5	Other (or unclear)	Adipose tissue
GSE3526	GSM80589	adipose_tissue_subcutaneous_5	Other (or unclear)	Adipose tissue
GSE3526	GSM80590	adipose_tissue_subcutaneous_6	Other (or unclear)	Adipose tissue
GSE3526	GSM80591	amygdala_8	Brain	Amygdala
GSE3526	GSM80592	amygdala_9	Brain	Amygdala
GSE3526	GSM80593	amygdala_10	Brain	Amygdala
GSE3526	GSM80594	putamen_8	Brain	Basal ganglia
GSE3526	GSM80595	putamen_9	Brain	Basal ganglia
GSE3526	GSM80596	putamen_10	Brain	Basal ganglia
GSE3526	GSM80597	accumbens_7	Brain	Basal ganglia
GSE3526	GSM80598	accumbens_8	Brain	Basal ganglia
GSE3526	GSM80599	accumbens_9	Brain	Basal ganglia
GSE3526	GSM80600	accumbens_10	Brain	Basal ganglia
GSE3526	GSM80601	putamen_7	Brain	Basal ganglia
GSE3526	GSM80602	bone_marrow_8	Hematopoietic	Bone marrow
GSE3526	GSM80603	bone_marrow_9	Hematopoietic	Bone marrow
GSE3526	GSM80604	bone_marrow_10	Hematopoietic	Bone marrow
GSE3526	GSM80605	adrenal_gland_cortex_1	Other (or unclear)	Adrenal gland
GSE3526	GSM80606	adrenal_gland_cortex_2	Other (or unclear)	Adrenal gland
GSE3526	GSM80607	adrenal_gland_cortex_3	Other (or unclear)	Adrenal gland
GSE3526	GSM80608	adrenal_gland_cortex_4	Other (or unclear)	Adrenal gland
GSE3526	GSM80609	coronary_artery_1	Other (or unclear)	Blood vessel
GSE3526	GSM80610	coronary_artery_4	Other (or unclear)	Blood vessel
GSE3526	GSM80611	dorsal_root_ganglia_1	Other (or unclear)	Dorsal root ganglia
GSE3526	GSM80612	dorsal_root_ganglia_2	Other (or unclear)	Dorsal root ganglia
GSE3526	GSM80613	dorsal_root_ganglia_3	Other (or unclear)	Dorsal root ganglia
GSE3526	GSM80614	dorsal_root_ganglia_4	Other (or unclear)	Dorsal root ganglia
GSE3526	GSM80615	cervix_3	Other (or unclear)	Cervix
GSE3526	GSM80616	cerebellum_1	Brain	Cerebellum
GSE3526	GSM80617	cerebellum_2	Brain	Cerebellum
GSE3526	GSM80618	cerebellum_3	Brain	Cerebellum
GSE3526	GSM80619	cerebellum_4	Brain	Cerebellum
GSE3526	GSM80620	corpus_callosum_1	Brain	Corpus callosum
GSE3526	GSM80621	corpus_callosum_2	Brain	Corpus callosum
GSE3526	GSM80622	corpus_callosum_3	Brain	Corpus callosum
GSE3526	GSM80623	corpus_callosum_4	Brain	Corpus callosum
GSE3526	GSM80624	colon_cecum_1	Other (or unclear)	Colon
GSE3526	GSM80625	colon_cecum_3	Other (or unclear)	Colon
GSE3526	GSM80626	cerebellum_5	Brain	Cerebellum
GSE3526	GSM80627	cerebral_cortex_5	Brain	Cerebral cortex
GSE3526	GSM80628	corpus_callosum_5	Brain	Corpus callosum
GSE3526	GSM80629	dorsal_root_ganglia_5	Other (or unclear)	Dorsal root ganglia
GSE3526	GSM80630	dorsal_root_ganglia_10	Other (or unclear)	Dorsal root ganglia
GSE3526	GSM80631	coronary_artery_5	Other (or unclear)	Blood vessel
GSE3526	GSM80632	colon_cecum_10	Other (or unclear)	Colon
GSE3526	GSM80633	cervix_8	Other (or unclear)	Cervix
GSE3526	GSM80634	cervix_9	Other (or unclear)	Cervix
GSE3526	GSM80635	cervix_10	Other (or unclear)	Cervix
GSE3526	GSM80636	cerebellum_7	Brain	Cerebellum
GSE3526	GSM80637	cerebellum_8	Brain	Cerebellum
GSE3526	GSM80638	cerebellum_9	Brain	Cerebellum
GSE3526	GSM80639	cerebellum_10	Brain	Cerebellum
GSE3526	GSM80640	cerebral_cortex_7	Brain	Cerebral cortex
GSE3526	GSM80641	cerebral_cortex_8	Brain	Cerebral cortex
GSE3526	GSM80642	cerebral_cortex_9	Brain	Cerebral cortex
GSE3526	GSM80643	cerebral_cortex_10	Brain	Cerebral cortex
GSE3526	GSM80644	corpus_callosum_7	Brain	Corpus callosum
GSE3526	GSM80645	corpus_callosum_8	Brain	Corpus callosum
GSE3526	GSM80646	corpus_callosum_9	Brain	Corpus callosum
GSE3526	GSM80647	corpus_callosum_10	Brain	Corpus callosum
GSE3526	GSM80648	dorsal_root_ganglia_8	Other (or unclear)	Dorsal root ganglia
GSE3526	GSM80649	dorsal_root_ganglia_9	Other (or unclear)	Dorsal root ganglia
GSE3526	GSM80650	cerebral_cortex_1	Brain	Cerebral cortex
GSE3526	GSM80651	cerebral_cortex_2	Brain	Cerebral cortex
GSE3526	GSM80652	cerebral_cortex_3	Brain	Cerebral cortex
GSE3526	GSM80653	cerebral_cortex_4	Brain	Cerebral cortex
GSE3526	GSM80654	heart_atrium_2	Muscle	Heart
GSE3526	GSM80655	heart_atrium_3	Muscle	Heart
GSE3526	GSM80656	heart_atrium_4	Muscle	Heart
GSE3526	GSM80657	heart_ventricle_1	Muscle	Heart
GSE3526	GSM80658	heart_ventricle_2	Muscle	Heart
GSE3526	GSM80659	heart_ventricle_3	Muscle	Heart
GSE3526	GSM80660	frontal_lobe_1	Brain	Cerebral cortex
GSE3526	GSM80661	frontal_lobe_3	Brain	Cerebral cortex
GSE3526	GSM80662	hippocampus_3	Brain	Hippocampus
GSE3526	GSM80663	hippocampus_4	Brain	Hippocampus
GSE3526	GSM80664	hippocampus_1	Brain	Hippocampus
GSE3526	GSM80665	hippocampus_2	Brain	Hippocampus
GSE3526	GSM80666	frontal_lobe_2	Brain	Cerebral cortex
GSE3526	GSM80667	frontal_lobe_5	Brain	Cerebral cortex
GSE3526	GSM80668	hippocampus_5	Brain	Hippocampus
GSE3526	GSM80669	hypothalamus_8	Brain	Hypothalamus
GSE3526	GSM80670	hypothalamus_5	Brain	Hypothalamus
GSE3526	GSM80671	frontal_lobe_6	Brain	Cerebral cortex
GSE3526	GSM80672	endometrium_8	Other (or unclear)	Uterus
GSE3526	GSM80673	endometrium_9	Other (or unclear)	Uterus
GSE3526	GSM80674	endometrium_10	Other (or unclear)	Uterus
GSE3526	GSM80675	frontal_lobe_7	Brain	Cerebral cortex
GSE3526	GSM80676	frontal_lobe_8	Brain	Cerebral cortex
GSE3526	GSM80677	frontal_lobe_9	Brain	Cerebral cortex
GSE3526	GSM80678	frontal_lobe_10	Brain	Cerebral cortex
GSE3526	GSM80679	hippocampus_7	Brain	Hippocampus
GSE3526	GSM80680	hippocampus_8	Brain	Hippocampus
GSE3526	GSM80681	hippocampus_9	Brain	Hippocampus
GSE3526	GSM80682	hippocampus_10	Brain	Hippocampus
GSE3526	GSM80683	hypothalamus_9	Brain	Hypothalamus
GSE3526	GSM80684	hypothalamus_10	Brain	Hypothalamus
GSE3526	GSM80685	endometrium_3	Other (or unclear)	Uterus
GSE3526	GSM80686	kidney_cortex_1	Other (or unclear)	Kidney
GSE3526	GSM80687	kidney_cortex_2	Other (or unclear)	Kidney
GSE3526	GSM80688	kidney_cortex_3	Other (or unclear)	Kidney
GSE3526	GSM80689	kidney_cortex_4	Other (or unclear)	Kidney
GSE3526	GSM80690	hypothalamus_1	Brain	Hypothalamus
GSE3526	GSM80691	hypothalamus_2	Brain	Hypothalamus
GSE3526	GSM80692	hypothalamus_3	Brain	Hypothalamus
GSE3526	GSM80693	hypothalamus_4	Brain	Hypothalamus
GSE3526	GSM80694	esophagus_1	Other (or unclear)	Esophagus
GSE3526	GSM80695	esophagus_2	Other (or unclear)	Esophagus
GSE3526	GSM80696	esophagus_3	Other (or unclear)	Esophagus
GSE3526	GSM80697	esophagus_4	Other (or unclear)	Esophagus
GSE3526	GSM80698	heart_atrium_1	Muscle	Heart
GSE3526	GSM80699	midbrain_1	Brain	Midbrain
GSE3526	GSM80700	midbrain_2	Brain	Midbrain
GSE3526	GSM80701	midbrain_3	Brain	Midbrain
GSE3526	GSM80702	midbrain_4	Brain	Midbrain
GSE3526	GSM80703	midbrain_5	Brain	Midbrain
GSE3526	GSM80704	midbrain_6	Brain	Midbrain
GSE3526	GSM80705	midbrain_9	Brain	Midbrain
GSE3526	GSM80706	midbrain_10	Brain	Midbrain
GSE3526	GSM80707	lung_3	Other (or unclear)	Lung
GSE3526	GSM80708	medulla_1	Brain	Medulla
GSE3526	GSM80709	medulla_3	Brain	Medulla
GSE3526	GSM80710	lung_1	Other (or unclear)	Lung
GSE3526	GSM80711	medulla_2	Brain	Medulla
GSE3526	GSM80712	lung_4	Other (or unclear)	Lung
GSE3526	GSM80713	medulla_4	Brain	Medulla
GSE3526	GSM80714	medulla_5	Brain	Medulla
GSE3526	GSM80715	midbrain_8	Brain	Midbrain
GSE3526	GSM80716	mammary_gland_10	Other (or unclear)	Breast
GSE3526	GSM80717	myometrium_7	Other (or unclear)	Uterus
GSE3526	GSM80718	myometrium_8	Other (or unclear)	Uterus
GSE3526	GSM80719	myometrium_9	Other (or unclear)	Uterus
GSE3526	GSM80720	myometrium_10	Other (or unclear)	Uterus
GSE3526	GSM80721	medulla_7	Brain	Medulla
GSE3526	GSM80722	medulla_8	Brain	Medulla
GSE3526	GSM80723	medulla_9	Brain	Medulla
GSE3526	GSM80724	medulla_10	Brain	Medulla
GSE3526	GSM80725	mammary_gland_8	Other (or unclear)	Breast
GSE3526	GSM80726	mammary_gland_9	Other (or unclear)	Breast
GSE3526	GSM80727	myometrium_3	Other (or unclear)	Uterus
GSE3526	GSM80728	liver_1	Other (or unclear)	Liver
GSE3526	GSM80729	liver_2	Other (or unclear)	Liver
GSE3526	GSM80730	liver_3	Other (or unclear)	Liver
GSE3526	GSM80731	kidney_medulla_1	Other (or unclear)	Kidney
GSE3526	GSM80732	kidney_medulla_2	Other (or unclear)	Kidney
GSE3526	GSM80733	kidney_medulla_3	Other (or unclear)	Kidney
GSE3526	GSM80734	kidney_medulla_4	Other (or unclear)	Kidney
GSE3526	GSM80735	lymph_nodes_1	Hematopoietic	Lymph nodes
GSE3526	GSM80736	lymph_nodes_2	Hematopoietic	Lymph nodes
GSE3526	GSM80737	lymph_nodes_3	Hematopoietic	Lymph nodes
GSE3526	GSM80738	lymph_nodes_4	Hematopoietic	Lymph nodes
GSE3526	GSM80739	liver_4	Other (or unclear)	Liver
GSE3526	GSM80740	nipple_cross-section_1	Other (or unclear)	Nipple
GSE3526	GSM80741	nipple_cross-section_2	Other (or unclear)	Nipple
GSE3526	GSM80742	nipple_cross-section_3	Other (or unclear)	Nipple
GSE3526	GSM80743	nipple_cross-section_4	Other (or unclear)	Nipple
GSE3526	GSM80744	parietal_lobe_1	Brain	Cerebral cortex
GSE3526	GSM80745	parietal_lobe_2	Brain	Cerebral cortex
GSE3526	GSM80746	parietal_lobe_3	Brain	Cerebral cortex
GSE3526	GSM80747	parietal_lobe_4	Brain	Cerebral cortex
GSE3526	GSM80748	pharyngeal_mucosa_2	Other (or unclear)	Pharynx
GSE3526	GSM80749	pharyngeal_mucosa_3	Other (or unclear)	Pharynx
GSE3526	GSM80750	pharyngeal_mucosa_1	Other (or unclear)	Pharynx
GSE3526	GSM80751	pharyngeal_mucosa_4	Other (or unclear)	Pharynx
GSE3526	GSM80752	parietal_lobe_5	Brain	Cerebral cortex
GSE3526	GSM80753	nodose_nucleus_5	Brain	Nodose nucleus
GSE3526	GSM80754	occipital_lobe_5	Brain	Cerebral cortex
GSE3526	GSM80755	nodose_nucleus_10	Brain	Nodose nucleus
GSE3526	GSM80756	occipital_lobe_10	Brain	Cerebral cortex
GSE3526	GSM80757	ovary_8	Other (or unclear)	Ovary
GSE3526	GSM80758	ovary_9	Other (or unclear)	Ovary
GSE3526	GSM80759	ovary_10	Other (or unclear)	Ovary
GSE3526	GSM80760	parietal_lobe_7	Brain	Cerebral cortex
GSE3526	GSM80761	parietal_lobe_8	Brain	Cerebral cortex
GSE3526	GSM80762	parietal_lobe_9	Brain	Cerebral cortex
GSE3526	GSM80763	parietal_lobe_10	Brain	Cerebral cortex
GSE3526	GSM80764	nodose_nucleus_8	Brain	Nodose nucleus
GSE3526	GSM80765	nodose_nucleus_9	Brain	Nodose nucleus
GSE3526	GSM80766	occipital_lobe_8	Brain	Cerebral cortex
GSE3526	GSM80767	occipital_lobe_9	Brain	Cerebral cortex
GSE3526	GSM80768	nodose_nucleus_1	Brain	Nodose nucleus
GSE3526	GSM80769	nodose_nucleus_2	Brain	Nodose nucleus
GSE3526	GSM80770	nodose_nucleus_3	Brain	Nodose nucleus
GSE3526	GSM80771	nodose_nucleus_4	Brain	Nodose nucleus
GSE3526	GSM80772	occipital_lobe_1	Brain	Cerebral cortex
GSE3526	GSM80773	occipital_lobe_2	Brain	Cerebral cortex
GSE3526	GSM80774	occipital_lobe_3	Brain	Cerebral cortex
GSE3526	GSM80775	occipital_lobe_4	Brain	Cerebral cortex
GSE3526	GSM80776	oral_mucosa_1	Other (or unclear)	Oral mucosa
GSE3526	GSM80777	oral_mucosa_2	Other (or unclear)	Oral mucosa
GSE3526	GSM80778	oral_mucosa_3	Other (or unclear)	Oral mucosa
GSE3526	GSM80779	oral_mucosa_4	Other (or unclear)	Oral mucosa
GSE3526	GSM80780	ovary_3	Other (or unclear)	Ovary
GSE3526	GSM80781	stomach_cardiac_1	Other (or unclear)	Stomach
GSE3526	GSM80782	stomach_cardiac_3	Other (or unclear)	Stomach
GSE3526	GSM80783	stomach_cardiac_4	Other (or unclear)	Stomach
GSE3526	GSM80784	spinal_cord_1	Brain	Spinal cord
GSE3526	GSM80785	spinal_cord_2	Brain	Spinal cord
GSE3526	GSM80786	spinal_cord_3	Brain	Spinal cord
GSE3526	GSM80787	spinal_cord_4	Brain	Spinal cord
GSE3526	GSM80788	saphenous_vein_2	Other (or unclear)	Blood vessel
GSE3526	GSM80789	saphenous_vein_3	Other (or unclear)	Blood vessel
GSE3526	GSM80790	skeletal_muscle_2	Muscle	Skeletal muscle
GSE3526	GSM80791	skeletal_muscle_3	Muscle	Skeletal muscle
GSE3526	GSM80792	skeletal_muscle_4	Muscle	Skeletal muscle
GSE3526	GSM80793	saphenous_vein_1	Other (or unclear)	Blood vessel
GSE3526	GSM80794	spinal_cord_5	Brain	Spinal cord
GSE3526	GSM80795	spinal_cord_10	Brain	Spinal cord
GSE3526	GSM80796	skeletal_muscle_5	Muscle	Skeletal muscle
GSE3526	GSM80797	skeletal_muscle_10	Muscle	Skeletal muscle
GSE3526	GSM80798	spinal_cord_8	Brain	Spinal cord
GSE3526	GSM80799	spinal_cord_9	Brain	Spinal cord
GSE3526	GSM80800	pituitary_gland_5	Other (or unclear)	Pituitary gland
GSE3526	GSM80801	pituitary_gland_6	Other (or unclear)	Pituitary gland
GSE3526	GSM80802	pituitary_gland_8	Other (or unclear)	Pituitary gland
GSE3526	GSM80803	pituitary_gland_9	Other (or unclear)	Pituitary gland
GSE3526	GSM80804	pituitary_gland_10	Other (or unclear)	Pituitary gland
GSE3526	GSM80805	prostate_gland_1	Other (or unclear)	Prostate
GSE3526	GSM80806	prostate_gland_2	Other (or unclear)	Prostate
GSE3526	GSM80807	spleen_1	Hematopoietic	Spleen
GSE3526	GSM80808	spleen_2	Hematopoietic	Spleen
GSE3526	GSM80809	stomach_fundus_1	Other (or unclear)	Stomach
GSE3526	GSM80810	stomach_fundus_2	Other (or unclear)	Stomach
GSE3526	GSM80811	stomach_fundus_3	Other (or unclear)	Stomach
GSE3526	GSM80812	stomach_fundus_4	Other (or unclear)	Stomach
GSE3526	GSM80813	stomach_pyloric_1	Other (or unclear)	Stomach
GSE3526	GSM80814	stomach_pyloric_2	Other (or unclear)	Stomach
GSE3526	GSM80815	stomach_pyloric_3	Other (or unclear)	Stomach
GSE3526	GSM80816	stomach_pyloric_4	Other (or unclear)	Stomach
GSE3526	GSM80817	pituitary_gland_2	Other (or unclear)	Pituitary gland
GSE3526	GSM80818	pituitary_gland_3	Other (or unclear)	Pituitary gland
GSE3526	GSM80819	pituitary_gland_4	Other (or unclear)	Pituitary gland
GSE3526	GSM80820	salivary_gland_1	Other (or unclear)	Salivary gland
GSE3526	GSM80821	salivary_gland_2	Other (or unclear)	Salivary gland
GSE3526	GSM80822	salivary_gland_3	Other (or unclear)	Salivary gland
GSE3526	GSM80823	salivary_gland_4	Other (or unclear)	Salivary gland
GSE3526	GSM80824	prostate_gland_4	Other (or unclear)	Prostate
GSE3526	GSM80825	spleen_3	Hematopoietic	Spleen
GSE3526	GSM80826	spleen_4	Hematopoietic	Spleen
GSE3526	GSM80827	subthalamic_nucleus_2	Brain	Basal ganglia
GSE3526	GSM80828	subthalamic_nucleus_3	Brain	Basal ganglia
GSE3526	GSM80829	subthalamic_nucleus_4	Brain	Basal ganglia
GSE3526	GSM80830	substantia_nigra_1	Brain	Midbrain
GSE3526	GSM80831	substantia_nigra_2	Brain	Midbrain
GSE3526	GSM80832	substantia_nigra_3	Brain	Midbrain
GSE3526	GSM80833	substantia_nigra_4	Brain	Midbrain
GSE3526	GSM80834	temporal_lobe_1	Brain	Cerebral cortex
GSE3526	GSM80835	temporal_lobe_2	Brain	Cerebral cortex
GSE3526	GSM80836	temporal_lobe_3	Brain	Cerebral cortex
GSE3526	GSM80837	temporal_lobe_4	Brain	Cerebral cortex
GSE3526	GSM80838	thalamus_1	Brain	Thalamus
GSE3526	GSM80839	thalamus_2	Brain	Thalamus
GSE3526	GSM80840	thalamus_3	Brain	Thalamus
GSE3526	GSM80841	thalamus_4	Brain	Thalamus
GSE3526	GSM80842	tongue_main_corpus_3	Other (or unclear)	Tongue
GSE3526	GSM80843	tongue_main_corpus_1	Other (or unclear)	Tongue
GSE3526	GSM80844	tongue_main_corpus_2	Other (or unclear)	Tongue
GSE3526	GSM80845	tongue_main_corpus_4	Other (or unclear)	Tongue
GSE3526	GSM80846	subthalamic_nucleus_5	Brain	Basal ganglia
GSE3526	GSM80847	substantia_nigra_5	Brain	Midbrain
GSE3526	GSM80848	temporal_lobe_5	Brain	Cerebral cortex
GSE3526	GSM80849	thalamus_5	Brain	Thalamus
GSE3526	GSM80850	subthalamic_nucleus_6	Brain	Basal ganglia
GSE3526	GSM80851	temporal_lobe_9	Brain	Cerebral cortex
GSE3526	GSM80852	thalamus_9	Brain	Thalamus
GSE3526	GSM80853	testes_5	Other (or unclear)	Testes
GSE3526	GSM80854	subthalamic_nucleus_10	Brain	Basal ganglia
GSE3526	GSM80855	substantia_nigra_10	Brain	Midbrain
GSE3526	GSM80856	subthalamic_nucleus_8	Brain	Basal ganglia
GSE3526	GSM80857	subthalamic_nucleus_9	Brain	Basal ganglia
GSE3526	GSM80858	substantia_nigra_8	Brain	Midbrain
GSE3526	GSM80859	substantia_nigra_9	Brain	Midbrain
GSE3526	GSM80860	temporal_lobe_8	Brain	Cerebral cortex
GSE3526	GSM80861	temporal_lobe_10	Brain	Cerebral cortex
GSE3526	GSM80862	thalamus_8	Brain	Thalamus
GSE3526	GSM80863	thalamus_10	Brain	Thalamus
GSE3526	GSM80864	thyroid_gland_1	Other (or unclear)	Thyroid gland
GSE3526	GSM80865	thyroid_gland_2	Other (or unclear)	Thyroid gland
GSE3526	GSM80866	thyroid_gland_3	Other (or unclear)	Thyroid gland
GSE3526	GSM80867	thyroid_gland_4	Other (or unclear)	Thyroid gland
GSE3526	GSM80868	testes_1	Other (or unclear)	Testes
GSE3526	GSM80869	testes_2	Other (or unclear)	Testes
GSE3526	GSM80870	ventral_tegmental_area_1	Brain	Midbrain
GSE3526	GSM80871	ventral_tegmental_area_2	Brain	Midbrain
GSE3526	GSM80872	ventral_tegmental_area_3	Brain	Midbrain
GSE3526	GSM80873	ventral_tegmental_area_4	Brain	Midbrain
GSE3526	GSM80874	vagina_3	Other (or unclear)	Vagina
GSE3526	GSM80875	trigeminal_ganglia_1	Other (or unclear)	Trigeminal ganglia
GSE3526	GSM80876	trigeminal_ganglia_2	Other (or unclear)	Trigeminal ganglia
GSE3526	GSM80877	trigeminal_ganglia_3	Other (or unclear)	Trigeminal ganglia
GSE3526	GSM80878	trigeminal_ganglia_4	Other (or unclear)	Trigeminal ganglia
GSE3526	GSM80879	vestibular_nuclei_superior_2	Brain	Pons
GSE3526	GSM80880	vestibular_nuclei_superior_3	Brain	Pons
GSE3526	GSM80881	vestibular_nuclei_superior_4	Brain	Pons
GSE3526	GSM80882	tongue_superior_part_w/_papillae_1	Other (or unclear)	Tongue
GSE3526	GSM80883	tongue_superior_part_w/_papillae_2	Other (or unclear)	Tongue
GSE3526	GSM80884	tongue_superior_part_w/_papillae_3	Other (or unclear)	Tongue
GSE3526	GSM80885	tongue_superior_part_w/_papillae_4	Other (or unclear)	Tongue
GSE3526	GSM80886	tonsil_3	Hematopoietic	Tonsil
GSE3526	GSM80887	trachea_2	Other (or unclear)	Trachea
GSE3526	GSM80888	trachea_3	Other (or unclear)	Trachea
GSE3526	GSM80889	tonsil_2	Hematopoietic	Tonsil
GSE3526	GSM80890	trachea_4	Other (or unclear)	Trachea
GSE3526	GSM80891	trigeminal_ganglia_5	Other (or unclear)	Trigeminal ganglia
GSE3526	GSM80892	ventral_tegmental_area_5	Brain	Midbrain
GSE3526	GSM80893	vestibular_nuclei_superior_6	Brain	Pons
GSE3526	GSM80894	ventral_tegmental_area_9	Brain	Midbrain
GSE3526	GSM80895	trigeminal_ganglia_10	Other (or unclear)	Trigeminal ganglia
GSE3526	GSM80896	vestibular_nuclei_superior_10	Brain	Pons
GSE3526	GSM80897	vulva_3	Other (or unclear)	Vulva
GSE3526	GSM80898	vulva_8	Other (or unclear)	Vulva
GSE3526	GSM80899	vulva_9	Other (or unclear)	Vulva
GSE3526	GSM80900	vulva_10	Other (or unclear)	Vulva
GSE3526	GSM80901	tonsil_5	Hematopoietic	Tonsil
GSE3526	GSM80902	vagina_8	Other (or unclear)	Vagina
GSE3526	GSM80903	vagina_9	Other (or unclear)	Vagina
GSE3526	GSM80904	vagina_10	Other (or unclear)	Vagina
GSE3526	GSM80905	trigeminal_ganglia_8	Other (or unclear)	Trigeminal ganglia
GSE3526	GSM80906	trigeminal_ganglia_9	Other (or unclear)	Trigeminal ganglia
GSE3526	GSM80907	ventral_tegmental_area_8	Brain	Midbrain
GSE3526	GSM80908	ventral_tegmental_area_10	Brain	Midbrain
GSE3526	GSM80909	vestibular_nuclei_superior_8	Brain	Pons
GSE3526	GSM80910	vestibular_nuclei_superior_9	Brain	Pons
GSE3526	GSM80911	urethra_1	Other (or unclear)	Urethra
GSE3526	GSM80912	urethra_2	Other (or unclear)	Urethra
GSE3526	GSM80913	urethra_4	Other (or unclear)	Urethra
GSE2109	GSM88945	Colon - 1007	Other (or unclear)	Colon cancer
GSE2109	GSM88946	Liver - 1010	Other (or unclear)	Colon cancer
GSE2109	GSM88947	Kidney - 101103	Other (or unclear)	Kidney cancer
GSE2109	GSM88948	L pelvic sidewall - 101104	Other (or unclear)	Ovary cancer
GSE2109	GSM88949	Lung - 101106	Other (or unclear)	Lung cancer
GSE2109	GSM88950	Lung - 101107	Other (or unclear)	Lung cancer
GSE2109	GSM88951	Retroperitoneal Mass - 101108	Other (or unclear)	Soft tissue cancer
GSE2109	GSM88952	Endometrium - 101110	Other (or unclear)	Uterus cancer
GSE2109	GSM88953	Lung - 101111	Other (or unclear)	Lung cancer
GSE2109	GSM88954	Supraclavicular Lymph Node - 101112	Other (or unclear)	Pharynx cancer
GSE2109	GSM88955	Lung - 101113	Other (or unclear)	Lung cancer
GSE2109	GSM88956	Ovary - 101120	Other (or unclear)	Ovary cancer
GSE2109	GSM88957	Omentum - 101122	Other (or unclear)	Ovary cancer
GSE2109	GSM88958	Retroperitoneal Mass - 101125	Other (or unclear)	Soft tissue cancer
GSE2109	GSM88959	Lung - 101138	Other (or unclear)	Lung cancer
GSE2109	GSM88960	Breast - 101139	Other (or unclear)	Breast cancer
GSE2109	GSM88961	Renal Pelvis - 101140	Other (or unclear)	Renal pelvis cancer
GSE2109	GSM88962	Lung - 101142	Other (or unclear)	Lung cancer
GSE2109	GSM88963	Colon - 101185	Other (or unclear)	Colon cancer
GSE2109	GSM88964	Kidney - 101187	Other (or unclear)	Kidney cancer
GSE2109	GSM88965	Colon - 101190	Other (or unclear)	Peritoneum cancer
GSE2109	GSM88966	Endometrium - 101194	Other (or unclear)	Uterus cancer
GSE2109	GSM88967	L axillary lymph node - 1012	Other (or unclear)	Prostate cancer
GSE2109	GSM88968	Colon - 1021	Other (or unclear)	Colon cancer
GSE2109	GSM88969	Breast - 1024	Other (or unclear)	Breast cancer
GSE2109	GSM88970	Breast - 104437	Other (or unclear)	Breast cancer
GSE2109	GSM88971	Breast - 1047	Other (or unclear)	Breast cancer
GSE2109	GSM88972	Parietal Pleura - 112863	Other (or unclear)	Breast cancer
GSE2109	GSM88973	Ovary - 112866	Other (or unclear)	Ovary cancer
GSE2109	GSM88974	Ovary - 112867	Other (or unclear)	Ovary cancer
GSE2109	GSM88975	Uterus - 112869	Other (or unclear)	Uterus cancer
GSE2109	GSM88976	Rectum - 1291	Other (or unclear)	Rectum cancer
GSE2109	GSM88977	Prostate - 1295	Other (or unclear)	Prostate cancer
GSE2109	GSM88978	Endometrium - 1301	Other (or unclear)	Uterus cancer
GSE2109	GSM88979	Breast - 1305	Other (or unclear)	Breast cancer
GSE2109	GSM88980	Breast - 20271	Other (or unclear)	Breast cancer
GSE2109	GSM88981	Lung - 20272	Other (or unclear)	Lung cancer
GSE2109	GSM88982	Rectum - 20279	Other (or unclear)	Rectum cancer
GSE2109	GSM88983	Lung - 20283	Other (or unclear)	Lung cancer
GSE2109	GSM88984	Ovary - 20285	Other (or unclear)	Ovary cancer
GSE2109	GSM88985	Breast - 20298	Other (or unclear)	Breast cancer
GSE2109	GSM88986	Breast - 20314	Other (or unclear)	Breast cancer
GSE2109	GSM88987	Kidney - 20450	Other (or unclear)	Kidney cancer
GSE2109	GSM88988	Breast - 20458	Other (or unclear)	Breast cancer
GSE2109	GSM88989	Kidney - 20461	Other (or unclear)	Kidney cancer
GSE2109	GSM88990	Breast - 21631	Other (or unclear)	Breast cancer
GSE2109	GSM88991	Breast - 21636	Other (or unclear)	Breast cancer
GSE2109	GSM88992	Ovary - 21981	Other (or unclear)	Ovary cancer
GSE2109	GSM88993	Bladder - 2315	Other (or unclear)	Bladder cancer
GSE2109	GSM88994	Colon - 2318	Other (or unclear)	Colon cancer
GSE2109	GSM88995	Kidney - 2325	Other (or unclear)	Kidney cancer
GSE2109	GSM88996	Breast - 2327	Other (or unclear)	Breast cancer
GSE2109	GSM88997	Lung - 31579	Other (or unclear)	Lung cancer
GSE2109	GSM88998	Thyroid - 31583	Other (or unclear)	Thyroid cancer
GSE2109	GSM88999	Colon - 31587	Other (or unclear)	Colon cancer
GSE2109	GSM89000	Breast - 31592	Other (or unclear)	Breast cancer
GSE2109	GSM89001	Ovary - 33797	Other (or unclear)	Rectosigmoid cancer
GSE2109	GSM89002	Colon - 34380	Other (or unclear)	Colon cancer
GSE2109	GSM89003	Breast - 36312	Other (or unclear)	Breast cancer
GSE2109	GSM89004	Colon - 36315	Other (or unclear)	Colon cancer
GSE2109	GSM89005	Breast - 36321	Other (or unclear)	Breast cancer
GSE2109	GSM89006	Breast - 36323	Other (or unclear)	Breast cancer
GSE2109	GSM89007	Colon - 36324	Other (or unclear)	Colon cancer
GSE2109	GSM89008	Breast - 36325	Other (or unclear)	Breast cancer
GSE2109	GSM89009	Breast - 36329	Other (or unclear)	Breast cancer
GSE2109	GSM89010	Breast - 38218	Other (or unclear)	Breast cancer
GSE2109	GSM89011	Breast - 4193	Other (or unclear)	Breast cancer
GSE2109	GSM89012	Ovary - 4200	Other (or unclear)	Ovary cancer
GSE2109	GSM89013	Rectum - 4210	Other (or unclear)	Rectum cancer
GSE2109	GSM89014	Breast - 4211	Other (or unclear)	Breast cancer
GSE2109	GSM89015	Breast - 4212	Other (or unclear)	Breast cancer
GSE2109	GSM89016	Breast - 4225	Other (or unclear)	Breast cancer
GSE2109	GSM89017	Prostate - 4330	Other (or unclear)	Prostate cancer
GSE2109	GSM89018	Breast - 4331	Other (or unclear)	Breast cancer
GSE2109	GSM89019	Breast - 4334	Other (or unclear)	Breast cancer
GSE2109	GSM89020	Ovary - 4338	Other (or unclear)	Ovary cancer
GSE2109	GSM89021	Breast - 4340	Other (or unclear)	Breast cancer
GSE2109	GSM89022	Breast - 45121	Other (or unclear)	Breast cancer
GSE2109	GSM89023	Breast - 45122	Other (or unclear)	Breast cancer
GSE2109	GSM89024	Ovary - 45123	Other (or unclear)	Ovary cancer
GSE2109	GSM89025	Ovary - 45126	Other (or unclear)	Ovary cancer
GSE2109	GSM89026	Colon - 45129	Other (or unclear)	Colon cancer
GSE2109	GSM89027	Iliac bone & soft tissue - 53953	Other (or unclear)	Bone cancer
GSE2109	GSM89028	Omentum or Pelvic Mass - 53958	Other (or unclear)	Ovary cancer
GSE2109	GSM89029	Kidney - 53961	Other (or unclear)	Kidney cancer
GSE2109	GSM89030	Liver - 54073	Other (or unclear)	Colon cancer
GSE2109	GSM89031	Stomach - 54074	Other (or unclear)	Stomach cancer
GSE2109	GSM89032	Thyroid - 54075	Other (or unclear)	Thyroid cancer
GSE2109	GSM89033	R chest wall mass - 54076	Other (or unclear)	Soft tissue cancer
GSE2109	GSM89034	Endometrium - 55695	Other (or unclear)	Uterus cancer
GSE2109	GSM89035	Abdominal-pelvic mass - 58993	Other (or unclear)	Abdominal cancer
GSE2109	GSM89036	Ovary - 58994	Other (or unclear)	Colon cancer
GSE2109	GSM89037	Colon - 58996	Other (or unclear)	Colon cancer
GSE2109	GSM89038	Thyroid - 58997	Other (or unclear)	Thyroid cancer
GSE2109	GSM89039	Small intestine - 58998	Other (or unclear)	Uterus cancer
GSE2109	GSM89040	Colon - 59005	Other (or unclear)	Colon cancer
GSE2109	GSM89041	Parotid Gland - 59006	Other (or unclear)	Skin cancer
GSE2109	GSM89042	Endocervix - 59007	Other (or unclear)	Uterus cancer
GSE2109	GSM89043	Thyroid - 59008	Other (or unclear)	Thyroid cancer
GSE2109	GSM89044	Colon - 59009	Other (or unclear)	Colon cancer
GSE2109	GSM89045	Pancreas - 6210	Other (or unclear)	Pancreas cancer
GSE2109	GSM89046	Lung - 6308	Other (or unclear)	Lung cancer
GSE2109	GSM89047	Colon - 6897	Other (or unclear)	Colon cancer
GSE2109	GSM89048	Urinary Bladder - 6992	Other (or unclear)	Bladder cancer
GSE2109	GSM89049	Colon - 6994	Other (or unclear)	Colon cancer
GSE2109	GSM89050	Cervix - 6996	Other (or unclear)	Cervix cancer
GSE2109	GSM89051	Pelvic Mass - 6998	Other (or unclear)	Uterus cancer
GSE2109	GSM89052	Colon - 6999	Other (or unclear)	Colon cancer
GSE2109	GSM89053	Colon - 7003	Other (or unclear)	Colon cancer
GSE2109	GSM89054	Liver - 7006	Other (or unclear)	Ovary cancer
GSE2109	GSM89055	Breast - 77736	Other (or unclear)	Breast cancer
GSE2109	GSM89056	Dermal and subcutaneous fat and lymph nodes from neck dissection - 78390	Other (or unclear)	Salivary Gland cancer
GSE2109	GSM89057	Ovary - 78391	Other (or unclear)	Ovary cancer
GSE2109	GSM89058	Kidney - 78392	Other (or unclear)	Kidney cancer
GSE2109	GSM89059	Testis - 78394	Other (or unclear)	Testis cancer
GSE2109	GSM89060	Lung - 78395	Other (or unclear)	Lung cancer
GSE2109	GSM89061	Colon - 78398	Other (or unclear)	Colon cancer
GSE2109	GSM89062	Colon - 78400	Other (or unclear)	Colon cancer
GSE2109	GSM89063	Kidney - 78404	Other (or unclear)	Kidney cancer
GSE2109	GSM89064	Kidney - 78405	Other (or unclear)	Kidney cancer
GSE2109	GSM89065	Kidney - 78406	Other (or unclear)	Kidney cancer
GSE2109	GSM89066	Kidney - 78409	Other (or unclear)	Kidney cancer
GSE2109	GSM89067	Kidney - 8043	Other (or unclear)	Kidney cancer
GSE2109	GSM89068	Breast - 8044	Other (or unclear)	Breast cancer
GSE2109	GSM89069	Colon - 8046	Other (or unclear)	Colon cancer
GSE2109	GSM89070	Ovary - 8047	Other (or unclear)	Ovary cancer
GSE2109	GSM89071	Breast - 8049	Other (or unclear)	Breast cancer
GSE2109	GSM89072	Lung - 8068	Other (or unclear)	Lung cancer
GSE2109	GSM89073	Urinary Bladder - 84152	Other (or unclear)	Bladder cancer
GSE2109	GSM89074	Rectum - 84157	Other (or unclear)	Rectum cancer
GSE2109	GSM89075	Rectosigmoid Colon - 84168	Other (or unclear)	Rectosigmoid cancer
GSE2109	GSM89076	Endometrium - 84175	Other (or unclear)	Uterus cancer
GSE2109	GSM89077	Breast - 84183	Other (or unclear)	Breast cancer
GSE2109	GSM89078	Kidney - 84190	Other (or unclear)	Kidney cancer
GSE2109	GSM89079	Ovary - 89114	Other (or unclear)	Ovary cancer
GSE2109	GSM89080	Exocrine Pancreas - 89115	Other (or unclear)	Pancreas cancer
GSE2109	GSM89081	Ovary - 89116	Other (or unclear)	Ovary cancer
GSE2109	GSM89082	Ovary - 89117	Other (or unclear)	Ovary cancer
GSE2109	GSM89083	Vaginal mass - 89119	Other (or unclear)	Uterus cancer
GSE2109	GSM89084	Soft Tissue Rt Knee - 89152	Other (or unclear)	Soft tissue cancer
GSE2109	GSM89085	Corpus Uteri - 89153	Other (or unclear)	Uterus cancer
GSE2109	GSM89086	Kidney - 89154	Other (or unclear)	Kidney cancer
GSE2109	GSM89087	Endometrium - 89155	Other (or unclear)	Uterus cancer
GSE2109	GSM89088	Soft Tissue Lt Thigh - 89170	Other (or unclear)	Soft tissue cancer
GSE2109	GSM89089	Endometrium - 89171	Other (or unclear)	Uterus cancer
GSE2109	GSM89090	Colon - 89184	Other (or unclear)	Colon cancer
GSE2109	GSM89091	Ovary - 89185	Other (or unclear)	Ovary cancer
GSE2109	GSM89092	Vulvar lesion - 89186	Other (or unclear)	Uterus cancer
GSE2109	GSM89093	Ovary - 89191	Other (or unclear)	Ovary cancer
GSE2109	GSM89094	Rectum - 89225	Other (or unclear)	Rectum cancer
GSE2109	GSM89095	Rectum - 89228	Other (or unclear)	Rectum cancer
GSE2109	GSM89096	Rectum - 89229	Other (or unclear)	Rectum cancer
GSE2109	GSM89097	Ovary or Omentum - 89230	Other (or unclear)	Ovary cancer
GSE2109	GSM89098	Colon - 89232	Other (or unclear)	Colon cancer
GSE2109	GSM89099	Kidney - 89233	Other (or unclear)	Kidney cancer
GSE2109	GSM89100	Rectosigmoid - 89234	Other (or unclear)	Rectosigmoid cancer
GSE2109	GSM89101	Lung - 89240	Other (or unclear)	Bone cancer
GSE2109	GSM89102	Breast - 89263	Other (or unclear)	Breast cancer
GSE2109	GSM89103	Colon - 95093	Other (or unclear)	Colon cancer
GSE2109	GSM89104	Kidney - 95096	Other (or unclear)	Kidney cancer
GSE2109	GSM102566	Breast - 84136	Other (or unclear)	Breast cancer
GSE2109	GSM102567	Breast - 84138	Other (or unclear)	Breast cancer
GSE2109	GSM102568	Colon - 84140	Other (or unclear)	Colon cancer
GSE2109	GSM102569	Breast - 84141	Other (or unclear)	Breast cancer
GSE2109	GSM102570	Kidney - 84142	Other (or unclear)	Kidney cancer
GSE2109	GSM102571	Breast - 84144	Other (or unclear)	Breast cancer
GSE2109	GSM102572	Colon - 84147	Other (or unclear)	Colon cancer
GSE2109	GSM102573	Breast - 84148	Other (or unclear)	Breast cancer
GSE2109	GSM102574	Colon - 84150	Other (or unclear)	Colon cancer
GSE2109	GSM102575	Kidney - 84153	Other (or unclear)	Kidney cancer
GSE2109	GSM102576	Breast - 84154	Other (or unclear)	Breast cancer
GSE2109	GSM102577	Colon - 84158	Other (or unclear)	Colon cancer
GSE2109	GSM102578	Kidney - 84159	Other (or unclear)	Kidney cancer
GSE2109	GSM102579	Colon - 84162	Other (or unclear)	Colon cancer
GSE2109	GSM102580	Breast - 84174	Other (or unclear)	Breast cancer
GSE2109	GSM102581	Colon - 84191	Other (or unclear)	Colon cancer
GSE2109	GSM102582	Kidney - 89226	Other (or unclear)	Kidney cancer
GSE2109	GSM102583	Breast - 89267	Other (or unclear)	Breast cancer
GSE2109	GSM117576	Cervix Uteri - 101086	Other (or unclear)	Cervix cancer
GSE2109	GSM117577	Rectum - 104340	Other (or unclear)	Rectum cancer
GSE2109	GSM117578	Breast - 104351	Other (or unclear)	Breast cancer
GSE2109	GSM117579	Endometrium - 112870	Other (or unclear)	Uterus cancer
GSE2109	GSM117580	Breast - 112875	Other (or unclear)	Breast cancer
GSE2109	GSM117581	Breast - 112876	Other (or unclear)	Breast cancer
GSE2109	GSM117582	Endometrium - 129673	Other (or unclear)	Uterus cancer
GSE2109	GSM117583	Fallopian tube - 129674	Other (or unclear)	Fallopian tube cancer
GSE2109	GSM117584	Breast - 129693	Other (or unclear)	Breast cancer
GSE2109	GSM117585	Breast - 129701	Other (or unclear)	Breast cancer
GSE2109	GSM117586	Endometrium - 133632	Other (or unclear)	Uterus cancer
GSE2109	GSM117587	Brain - 133635	Other (or unclear)	Brain cancer
GSE2109	GSM117588	Breast - 133647	Other (or unclear)	Breast cancer
GSE2109	GSM117589	Endometrium - 133648	Other (or unclear)	Uterus cancer
GSE2109	GSM117590	Endometrium - 133649	Other (or unclear)	Uterus cancer
GSE2109	GSM117591	Soft Tissue of Retroperitoneum - 133650	Other (or unclear)	Soft tissue cancer
GSE2109	GSM117592	Omentum - 133672	Other (or unclear)	Ovary cancer
GSE2109	GSM117600	Endometrium - 133677	Other (or unclear)	Uterus cancer
GSE2109	GSM117610	Lung - 133683	Other (or unclear)	Lung cancer
GSE2109	GSM117626	Cervix - 135187	Other (or unclear)	Cervix cancer
GSE2109	GSM117629	Lung - 138193	Other (or unclear)	Lung cancer
GSE2109	GSM117632	Lung - 138204	Other (or unclear)	Lung cancer
GSE2109	GSM117635	Colon - 143650	Other (or unclear)	Colon cancer
GSE2109	GSM117639	Breast - 143654	Other (or unclear)	Breast cancer
GSE2109	GSM117642	Colon - 143655	Other (or unclear)	Colon cancer
GSE2109	GSM117643	Endometrium - 143657	Other (or unclear)	Uterus cancer
GSE2109	GSM117644	Kidney - 143658	Other (or unclear)	Kidney cancer
GSE2109	GSM117645	Pancreas - 143659	Other (or unclear)	Pancreas cancer
GSE2109	GSM117646	Thyroid - 143660	Other (or unclear)	Thyroid cancer
GSE2109	GSM117647	Pancreas - 143661	Other (or unclear)	Pancreas cancer
GSE2109	GSM117648	Omentum - 143662	Other (or unclear)	Fallopian tube cancer
GSE2109	GSM117649	Colon - 143664	Other (or unclear)	Colon cancer
GSE2109	GSM117650	Endometrium - 143666	Other (or unclear)	Uterus cancer
GSE2109	GSM117651	Soft Tissue Left Buttock - 143668	Other (or unclear)	Soft tissue cancer
GSE2109	GSM117652	Rectosigmoid - 144558	Other (or unclear)	Rectosigmoid cancer
GSE2109	GSM117653	Kidney - 144572	Other (or unclear)	Kidney cancer
GSE2109	GSM117655	Kidney - 144574	Other (or unclear)	Renal pelvis cancer
GSE2109	GSM117656	Colon - 144575	Other (or unclear)	Colon cancer
GSE2109	GSM117657	Liver - 144576	Other (or unclear)	Liver cancer
GSE2109	GSM117658	Kidney - 144577	Other (or unclear)	Kidney cancer
GSE2109	GSM117659	Breast - 149051	Other (or unclear)	Breast cancer
GSE2109	GSM117660	Breast - 149056	Other (or unclear)	Breast cancer
GSE2109	GSM117661	Breast - 151602	Other (or unclear)	Breast cancer
GSE2109	GSM117662	Colon - 151604	Other (or unclear)	Colon cancer
GSE2109	GSM117663	Omentum - 151605	Other (or unclear)	Ovary cancer
GSE2109	GSM117664	Colon - 151606	Other (or unclear)	Colon cancer
GSE2109	GSM117665	Soft Tissue Left Buttock - 151611	Other (or unclear)	Soft tissue cancer
GSE2109	GSM117666	Myometrium - 151612	Other (or unclear)	Uterus cancer
GSE2109	GSM117667	Endometrium - 151613	Other (or unclear)	Uterus cancer
GSE2109	GSM117668	Ovary - 151614	Other (or unclear)	Gastric cancer
GSE2109	GSM117669	Vulva - 151619	Other (or unclear)	Vulva cancer
GSE2109	GSM117670	Ovary - 151622	Other (or unclear)	Ovary cancer
GSE2109	GSM117671	Lung - 151623	Other (or unclear)	Lung cancer
GSE2109	GSM117672	Colon - 151627	Other (or unclear)	Colon cancer
GSE2109	GSM117673	Colon - 152474	Other (or unclear)	Colon cancer
GSE2109	GSM117674	Kidney - 152479	Other (or unclear)	Kidney cancer
GSE2109	GSM117675	Breast - 152481	Other (or unclear)	Breast cancer
GSE2109	GSM117676	Colon - 152482	Other (or unclear)	Colon cancer
GSE2109	GSM117677	Urinary Bladder - 152484	Other (or unclear)	Bladder cancer
GSE2109	GSM117678	Colon - 152485	Other (or unclear)	Colon cancer
GSE2109	GSM117679	Kidney - 152486	Other (or unclear)	Kidney cancer
GSE2109	GSM117680	Kidney - 152487	Other (or unclear)	Kidney cancer
GSE2109	GSM117681	Colon - 152488	Other (or unclear)	Colon cancer
GSE2109	GSM117682	Kidney - 152489	Other (or unclear)	Kidney cancer
GSE2109	GSM117683	Rectum - 152490	Other (or unclear)	Rectum cancer
GSE2109	GSM117684	Rectosigmoid - 152491	Other (or unclear)	Rectosigmoid cancer
GSE2109	GSM117685	Breast - 161430	Other (or unclear)	Breast cancer
GSE2109	GSM117686	Breast - 161435	Other (or unclear)	Breast cancer
GSE2109	GSM117687	Breast - 161462	Other (or unclear)	Breast cancer
GSE2109	GSM117688	Axillary Lymph Node - 161469	Other (or unclear)	Breast cancer
GSE2109	GSM117689	Lung - 161511	Other (or unclear)	Lung cancer
GSE2109	GSM117690	Branchial Cleft Cyst - 161512	Other (or unclear)	Soft tissue cancer
GSE2109	GSM117691	Endometrium - 161513	Other (or unclear)	Uterus cancer
GSE2109	GSM117692	Breast - 161516	Other (or unclear)	Breast cancer
GSE2109	GSM117693	Parametrial Implant - 161518	Other (or unclear)	Uterus cancer
GSE2109	GSM117694	Kidney - 161520	Other (or unclear)	Kidney cancer
GSE2109	GSM117695	Breast - 161521	Other (or unclear)	Breast cancer
GSE2109	GSM117696	Ovary - 161524	Other (or unclear)	Ovary cancer
GSE2109	GSM117697	Endometrium - 161527	Other (or unclear)	Uterus cancer
GSE2109	GSM117698	Omentum - 161529	Other (or unclear)	Peritoneum cancer
GSE2109	GSM117699	Rectosigmoid - 170822	Other (or unclear)	Rectosigmoid cancer
GSE2109	GSM117700	Kidney - 170823	Other (or unclear)	Kidney cancer
GSE2109	GSM117701	Small Intestine - 170824	Other (or unclear)	Small intestine cancer
GSE2109	GSM117702	Rectosigmoid - 170825	Other (or unclear)	Rectosigmoid cancer
GSE2109	GSM117703	Endometrium - 170829	Other (or unclear)	Endometrium cancer
GSE2109	GSM117704	Endometrium - 170830	Other (or unclear)	Endometrium cancer
GSE2109	GSM117705	Thyroid - 170831	Other (or unclear)	Thyroid cancer
GSE2109	GSM117706	Kidney - 174050	Other (or unclear)	Kidney cancer
GSE2109	GSM117707	Rectum - 174051	Other (or unclear)	Rectum cancer
GSE2109	GSM117708	Endometrium - 174052	Other (or unclear)	Uterus cancer
GSE2109	GSM117709	Colon - 174054	Other (or unclear)	Colon cancer
GSE2109	GSM117710	Rectum - 174057	Other (or unclear)	Rectum cancer
GSE2109	GSM117711	Kidney - 174058	Other (or unclear)	Kidney cancer
GSE2109	GSM117712	Endometrium - 174059	Other (or unclear)	Uterus cancer
GSE2109	GSM117713	Renal pelvis - 174062	Other (or unclear)	Renal pelvis cancer
GSE2109	GSM117714	Lung - 174063	Other (or unclear)	Lung cancer
GSE2109	GSM117715	Kidney - 174064	Other (or unclear)	Kidney cancer
GSE2109	GSM117716	Ovary - 174931	Other (or unclear)	Ovary cancer
GSE2109	GSM117717	Omentum - 174934	Other (or unclear)	Peritoneum cancer
GSE2109	GSM117718	Ovary - 174936	Other (or unclear)	Ovary cancer
GSE2109	GSM117719	Breast - 174937	Other (or unclear)	Breast cancer
GSE2109	GSM117720	Colon - 174938	Other (or unclear)	Colon cancer
GSE2109	GSM117721	Kidney - 174939	Other (or unclear)	Kidney cancer
GSE2109	GSM117722	Endometrium - 174940	Other (or unclear)	Uterus cancer
GSE2109	GSM117723	Thyroid - 174942	Other (or unclear)	Thyroid cancer
GSE2109	GSM117724	Endometrium - 174943	Other (or unclear)	Endometrium cancer
GSE2109	GSM117725	Kidney - 174944	Other (or unclear)	Kidney cancer
GSE2109	GSM117726	Prostate - 178552	Other (or unclear)	Prostate cancer
GSE2109	GSM117727	Prostate - 178554	Other (or unclear)	Prostate cancer
GSE2109	GSM117728	Colon - 178555	Other (or unclear)	Colon cancer
GSE2109	GSM117729	Endometrium - 180948	Other (or unclear)	Uterus cancer
GSE2109	GSM117730	Breast - 180955	Other (or unclear)	Breast cancer
GSE2109	GSM117731	Lung - 182730	Other (or unclear)	Breast cancer
GSE2109	GSM117732	Soft Tissue of thigh - 184811	Other (or unclear)	Soft tissue cancer
GSE2109	GSM117734	Rectosigmoid - 184813	Other (or unclear)	Rectosigmoid cancer
GSE2109	GSM117735	Thyroid - 184814	Other (or unclear)	Thyroid cancer
GSE2109	GSM117736	Retroperitoneal Mass - 184818	Other (or unclear)	Ovary cancer
GSE2109	GSM117737	Endometrium - 184819	Other (or unclear)	Uterus cancer
GSE2109	GSM117738	Colon - 184820	Other (or unclear)	Colon cancer
GSE2109	GSM117739	Endometrium - 184821	Other (or unclear)	Uterus cancer
GSE2109	GSM117740	Spleen - 184824	Other (or unclear)	Spleen cancer
GSE2109	GSM117741	Prostate - 184830	Other (or unclear)	Prostate cancer
GSE2109	GSM117742	Colon - 184833	Other (or unclear)	Colon cancer
GSE2109	GSM117743	Kidney - 184834	Other (or unclear)	Kidney cancer
GSE2109	GSM117744	Ovary - 184837	Other (or unclear)	Ovary cancer
GSE2109	GSM117745	Breast - 184839	Other (or unclear)	Breast cancer
GSE2109	GSM117746	Colon - 184841	Other (or unclear)	Colon cancer
GSE2109	GSM117747	Colon - 184842	Other (or unclear)	Colon cancer
GSE2109	GSM117748	Lung - 184852	Other (or unclear)	Soft tissue cancer
GSE2109	GSM117749	Kidney - 184857	Other (or unclear)	Kidney cancer
GSE2109	GSM117750	Kidney - 184858	Other (or unclear)	Kidney cancer
GSE2109	GSM117751	Kidney - 184862	Other (or unclear)	Kidney cancer
GSE2109	GSM117752	Colon - 184863	Other (or unclear)	Colon cancer
GSE2109	GSM117753	Kidney - 184864	Other (or unclear)	Kidney cancer
GSE2109	GSM117754	Adrenal Gland - 184865	Other (or unclear)	Adrenal Gland cancer
GSE2109	GSM117755	Small Intestine - 184867	Other (or unclear)	Small intestine cancer
GSE2109	GSM117756	Lung - 184869	Other (or unclear)	Lung cancer
GSE2109	GSM117757	Lung - 187212	Other (or unclear)	Lung cancer
GSE2109	GSM117758	Breast - 187213	Other (or unclear)	Breast cancer
GSE2109	GSM117759	Breast - 187214	Other (or unclear)	Breast cancer
GSE2109	GSM117760	Colon - 187215	Other (or unclear)	Colon cancer
GSE2109	GSM117761	Breast - 187217	Other (or unclear)	Breast cancer
GSE2109	GSM117762	Exocrine Pancreas - 187233	Other (or unclear)	Pancreas cancer
GSE2109	GSM117763	Lung - 187235	Other (or unclear)	Lung cancer
GSE2109	GSM117765	Lymph node - 20277	Other (or unclear)	Ovary cancer
GSE2109	GSM117766	Breast - 21775	Other (or unclear)	Breast cancer
GSE2109	GSM117767	Endometrium - 21786	Other (or unclear)	Uterus cancer
GSE2109	GSM117768	Omentum - 21787	Other (or unclear)	Ovary cancer
GSE2109	GSM117769	Brain - 21797	Other (or unclear)	Brain cancer
GSE2109	GSM117770	Lung - 21802	Other (or unclear)	Lung cancer
GSE2109	GSM117771	Axillary Lymph Node - 21970	Other (or unclear)	Skin cancer
GSE2109	GSM117772	Lung - 4446	Other (or unclear)	Lung cancer
GSE2109	GSM117774	Kidney - 8030	Other (or unclear)	Kidney cancer
GSE2109	GSM117775	Colon - 8031	Other (or unclear)	Colon cancer
GSE2109	GSM117776	Uterus - 84145	Other (or unclear)	Uterus cancer
GSE2109	GSM117777	Breast - 84189	Other (or unclear)	Breast cancer
GSE5281	GSM119615	EC control 1	Brain	Hippocampus
GSE5281	GSM119616	EC control 2	Brain	Hippocampus
GSE5281	GSM119617	EC control 3	Brain	Hippocampus
GSE5281	GSM119618	EC control 4	Brain	Hippocampus
GSE5281	GSM119619	EC control 5	Brain	Hippocampus
GSE5281	GSM119620	EC control 6	Brain	Hippocampus
GSE5281	GSM119621	EC control 7	Brain	Hippocampus
GSE5281	GSM119622	EC control 8	Brain	Hippocampus
GSE5281	GSM119623	EC control 9	Brain	Hippocampus
GSE5281	GSM119624	EC control 10	Brain	Hippocampus
GSE5281	GSM119625	EC control 11	Brain	Hippocampus
GSE5281	GSM119626	EC control 12	Brain	Hippocampus
GSE5281	GSM119627	EC control 13	Brain	Hippocampus
GSE5281	GSM119628	HIP control 1	Brain	Hippocampus
GSE5281	GSM119629	HIP control 2	Brain	Hippocampus
GSE5281	GSM119630	HIP control 3	Brain	Hippocampus
GSE5281	GSM119631	HIP control 4	Brain	Hippocampus
GSE5281	GSM119632	HIP control 5	Brain	Hippocampus
GSE5281	GSM119633	HIP control 6	Brain	Hippocampus
GSE5281	GSM119634	HIP control 7	Brain	Hippocampus
GSE5281	GSM119635	HIP control 8	Brain	Hippocampus
GSE5281	GSM119636	HIP control 9	Brain	Hippocampus
GSE5281	GSM119637	HIP control 10	Brain	Hippocampus
GSE5281	GSM119638	HIP control 11	Brain	Hippocampus
GSE5281	GSM119639	HIP control 12	Brain	Hippocampus
GSE5281	GSM119640	HIP control 13	Brain	Hippocampus
GSE5281	GSM119641	MTG control 1	Brain	Cerebral cortex
GSE5281	GSM119642	MTG control 2	Brain	Cerebral cortex
GSE5281	GSM119643	MTG control 3	Brain	Cerebral cortex
GSE5281	GSM119644	MTG control 4	Brain	Cerebral cortex
GSE5281	GSM119645	MTG control 5	Brain	Cerebral cortex
GSE5281	GSM119646	MTG control 6	Brain	Cerebral cortex
GSE5281	GSM119647	MTG control 7	Brain	Cerebral cortex
GSE5281	GSM119648	MTG control 8	Brain	Cerebral cortex
GSE5281	GSM119649	MTG control 9	Brain	Cerebral cortex
GSE5281	GSM119650	MTG control 10	Brain	Cerebral cortex
GSE5281	GSM119651	MTG control 11	Brain	Cerebral cortex
GSE5281	GSM119652	MTG control 12	Brain	Cerebral cortex
GSE5281	GSM119653	PC control 1	Brain	Cerebral cortex
GSE5281	GSM119654	PC control 2	Brain	Cerebral cortex
GSE5281	GSM119655	PC control 3	Brain	Cerebral cortex
GSE5281	GSM119656	PC control 4	Brain	Cerebral cortex
GSE5281	GSM119657	PC control 5	Brain	Cerebral cortex
GSE5281	GSM119658	PC control 6	Brain	Cerebral cortex
GSE5281	GSM119659	PC control 7	Brain	Cerebral cortex
GSE5281	GSM119660	PC control 8	Brain	Cerebral cortex
GSE5281	GSM119661	PC control 9	Brain	Cerebral cortex
GSE5281	GSM119662	PC control 10	Brain	Cerebral cortex
GSE5281	GSM119663	PC control 11	Brain	Cerebral cortex
GSE5281	GSM119664	PC control 12	Brain	Cerebral cortex
GSE5281	GSM119665	PC control 13	Brain	Cerebral cortex
GSE5281	GSM119666	SFG control 1	Brain	Cerebral cortex
GSE5281	GSM119667	SFG control 2	Brain	Cerebral cortex
GSE5281	GSM119668	SFG control 3	Brain	Cerebral cortex
GSE5281	GSM119669	SFG control 4	Brain	Cerebral cortex
GSE5281	GSM119670	SFG control 5	Brain	Cerebral cortex
GSE5281	GSM119671	SFG control 6	Brain	Cerebral cortex
GSE5281	GSM119672	SFG control 7	Brain	Cerebral cortex
GSE5281	GSM119673	SFG control 8	Brain	Cerebral cortex
GSE5281	GSM119674	SFG control 9	Brain	Cerebral cortex
GSE5281	GSM119675	SFG control 10	Brain	Cerebral cortex
GSE5281	GSM119676	SFG control 11	Brain	Cerebral cortex
GSE5281	GSM119677	VCX control 1	Brain	Cerebral cortex
GSE5281	GSM119678	VCX control 2	Brain	Cerebral cortex
GSE5281	GSM119679	VCX control 3	Brain	Cerebral cortex
GSE5281	GSM119680	VCX control 4	Brain	Cerebral cortex
GSE5281	GSM119681	VCX control 5	Brain	Cerebral cortex
GSE5281	GSM119682	VCX control 6	Brain	Cerebral cortex
GSE5281	GSM119683	VCX control 7	Brain	Cerebral cortex
GSE5281	GSM119684	VCX control 8	Brain	Cerebral cortex
GSE5281	GSM119685	VCX control 9	Brain	Cerebral cortex
GSE5281	GSM119686	VCX control 10	Brain	Cerebral cortex
GSE5281	GSM119687	VCX control 11	Brain	Cerebral cortex
GSE5281	GSM119688	VCX control 12	Brain	Cerebral cortex
GSE2109	GSM137895	Breast - 112874	Other (or unclear)	Breast cancer
GSE2109	GSM137896	Breast - 112877	Other (or unclear)	Breast cancer
GSE2109	GSM137897	Liver - 127823	Other (or unclear)	Rectosigmoid cancer
GSE2109	GSM137898	Breast - 127825	Other (or unclear)	Breast cancer
GSE2109	GSM137899	Peritoneum - 127829	Other (or unclear)	Small intestine cancer
GSE2109	GSM137900	Breast - 127837	Other (or unclear)	Breast cancer
GSE2109	GSM137901	Thyroid - 127838	Other (or unclear)	Thyroid cancer
GSE2109	GSM137902	Perihepatic adipose tissue - 133630	Other (or unclear)	Gallbladder cancer
GSE2109	GSM137903	Breast - 133640	Other (or unclear)	Breast cancer
GSE2109	GSM137904	Ovary - 133643	Other (or unclear)	Ovary cancer
GSE2109	GSM137905	Ovary - 133651	Other (or unclear)	Ovary cancer
GSE2109	GSM137906	Uterus - 133656	Other (or unclear)	Uterus cancer
GSE2109	GSM137907	Uterus - 133666	Other (or unclear)	Uterus cancer
GSE2109	GSM137908	Uterus - 143656	Other (or unclear)	Uterus cancer
GSE2109	GSM137909	Liver - 154211	Other (or unclear)	Liver cancer
GSE2109	GSM137910	Lung - 154213	Other (or unclear)	Lung cancer
GSE2109	GSM137911	Uterus - 154215	Other (or unclear)	Uterus cancer
GSE2109	GSM137912	Lung - 154216	Other (or unclear)	Lung cancer
GSE2109	GSM137913	Uterus - 154219	Other (or unclear)	Uterus cancer
GSE2109	GSM137914	Uterus - 1641	Other (or unclear)	Uterus cancer
GSE2109	GSM137915	Omentum - 170804	Other (or unclear)	Peritoneum cancer
GSE2109	GSM137916	Lung - 170806	Other (or unclear)	Lung cancer
GSE2109	GSM137917	Ovary - 170809	Other (or unclear)	Pancreas cancer
GSE2109	GSM137918	Endometrium - 170811	Other (or unclear)	Uterus cancer
GSE2109	GSM137919	Urinary bladder - 170827	Other (or unclear)	Bladder cancer
GSE2109	GSM137920	Pelvic tumor - 170828	Other (or unclear)	Uterus cancer
GSE2109	GSM137921	Liver - 174056	Other (or unclear)	Rectum cancer
GSE2109	GSM137922	Colon - 174060	Other (or unclear)	Colon cancer
GSE2109	GSM137923	Omentum - 177890	Other (or unclear)	Ovary cancer
GSE2109	GSM137924	Breast - 177892	Other (or unclear)	Breast cancer
GSE2109	GSM137925	Breast - 177893	Other (or unclear)	Breast cancer
GSE2109	GSM137926	Colon - 177894	Other (or unclear)	Colon cancer
GSE2109	GSM137927	Uterus - 177895	Other (or unclear)	Uterus cancer
GSE2109	GSM137928	Kidney - 177896	Other (or unclear)	Kidney cancer
GSE2109	GSM137929	Colon - 178556	Other (or unclear)	Colon cancer
GSE2109	GSM137930	Soft tissue of R thigh - 180934	Other (or unclear)	Soft tissue cancer
GSE2109	GSM137931	Lung - 181030	Other (or unclear)	Lung cancer
GSE2109	GSM137932	Esophagus - 181035	Other (or unclear)	Esophagus cancer
GSE2109	GSM137933	Liver - 184826	Other (or unclear)	Colon cancer
GSE2109	GSM137934	Kidney - 184832	Other (or unclear)	Kidney cancer
GSE2109	GSM137935	Liver - 184838	Other (or unclear)	Rectum cancer
GSE2109	GSM137936	Breast - 184844	Other (or unclear)	Breast cancer
GSE2109	GSM137937	Breast - 184845	Other (or unclear)	Breast cancer
GSE2109	GSM137938	Exocrine Pancreas - 184850	Other (or unclear)	Exocrine Pancreas cancer
GSE2109	GSM137939	Breast - 184853	Other (or unclear)	Breast cancer
GSE2109	GSM137940	GI Tract Connective Tissue - 184856	Other (or unclear)	Stomach cancer
GSE2109	GSM137941	Kidney - 184860	Other (or unclear)	Kidney cancer
GSE2109	GSM137942	Colon - 187218	Other (or unclear)	Colon cancer
GSE2109	GSM137943	Breast - 187219	Other (or unclear)	Breast cancer
GSE2109	GSM137944	Breast - 187220	Other (or unclear)	Breast cancer
GSE2109	GSM137945	Lung - 187222	Other (or unclear)	Lung cancer
GSE2109	GSM137946	Kidney - 187225	Other (or unclear)	Kidney cancer
GSE2109	GSM137947	Colon - 187229	Other (or unclear)	Colon cancer
GSE2109	GSM137948	Kidney - 187230	Other (or unclear)	Kidney cancer
GSE2109	GSM137949	Colon - 187232	Other (or unclear)	Colon cancer
GSE2109	GSM137950	Breast - 187234	Other (or unclear)	Breast cancer
GSE2109	GSM137951	Small bowel - 187236	Other (or unclear)	Lung cancer
GSE2109	GSM137952	Peritoneum - 187237	Other (or unclear)	Colon cancer
GSE2109	GSM137953	Breast - 187238	Other (or unclear)	Breast cancer
GSE2109	GSM137954	Kidney - 191409	Other (or unclear)	Kidney cancer
GSE2109	GSM137955	Endometrium - 191411	Other (or unclear)	Uterus cancer
GSE2109	GSM137956	Kidney - 191412	Other (or unclear)	Kidney cancer
GSE2109	GSM137957	Ovary - 191413	Other (or unclear)	Ovary cancer
GSE2109	GSM137958	Pancreas - 191414	Other (or unclear)	Pancreas cancer
GSE2109	GSM137959	Uterus - 191415	Other (or unclear)	Uterus cancer
GSE2109	GSM137960	Endometrium - 191417	Other (or unclear)	Uterus cancer
GSE2109	GSM137961	Endometrium - 191418	Other (or unclear)	Uterus cancer
GSE2109	GSM137962	Liver - 191419	Other (or unclear)	Liver cancer
GSE2109	GSM137963	Breast - 191420	Other (or unclear)	Breast cancer
GSE2109	GSM137964	Rectosigmoid colon - 191423	Other (or unclear)	Rectosigmoid cancer
GSE2109	GSM137965	Ovary - 191424	Other (or unclear)	Ovary cancer
GSE2109	GSM137966	Parotid gland - 191425	Other (or unclear)	Parotid gland cancer
GSE2109	GSM137967	Colon - 191427	Other (or unclear)	Colon cancer
GSE2109	GSM137968	Endometrium - 191429	Other (or unclear)	Uterus cancer
GSE2109	GSM137969	Omentum - 191432	Other (or unclear)	Ovary cancer
GSE2109	GSM137970	Pelvic mass - 191433	Other (or unclear)	Ovary cancer
GSE2109	GSM137971	Prostate - 193006	Other (or unclear)	Prostate cancer
GSE2109	GSM137972	Colon - 194730	Other (or unclear)	Colon cancer
GSE2109	GSM137973	Kidney - 195179	Other (or unclear)	Kidney cancer
GSE2109	GSM137974	Small bowel - 195181	Other (or unclear)	Breast cancer
GSE2109	GSM137975	Uterus - 195182	Other (or unclear)	Uterus cancer
GSE2109	GSM137976	Bladder - 195183	Other (or unclear)	Colon cancer
GSE2109	GSM137977	Kidney - 195186	Other (or unclear)	Kidney cancer
GSE2109	GSM137978	Breast - 195189	Other (or unclear)	Breast cancer
GSE2109	GSM137979	Uterus - 195190	Other (or unclear)	Uterus cancer
GSE2109	GSM137980	Endometrium - 195195	Other (or unclear)	Uterus cancer
GSE2109	GSM137981	Sigmoid colon - 195196	Other (or unclear)	Ovary cancer
GSE2109	GSM137982	Omentum - 195197	Other (or unclear)	Peritoneum cancer
GSE2109	GSM137983	Ovary - 195198	Other (or unclear)	Ovary cancer
GSE2109	GSM137984	Breast - 195199	Other (or unclear)	Breast cancer
GSE2109	GSM137985	Rectosigmoid colon - 199338	Other (or unclear)	Rectosigmoid cancer
GSE2109	GSM137986	Kidney - 199343	Other (or unclear)	Kidney cancer
GSE2109	GSM137987	Breast - 199344	Other (or unclear)	Breast cancer
GSE2109	GSM137988	Breast - 199351	Other (or unclear)	Breast cancer
GSE2109	GSM137989	Breast - 199352	Other (or unclear)	Breast cancer
GSE2109	GSM137990	Kidney - 199355	Other (or unclear)	Kidney cancer
GSE2109	GSM137991	Breast - 199356	Other (or unclear)	Breast cancer
GSE2109	GSM137992	Kidney - 199358	Other (or unclear)	Kidney cancer
GSE2109	GSM137993	Colon - 199359	Other (or unclear)	Colon cancer
GSE2109	GSM137994	Breast - 199360	Other (or unclear)	Breast cancer
GSE2109	GSM137995	Kidney - 199362	Other (or unclear)	Kidney cancer
GSE2109	GSM137996	Thoracic spine bone and intervertebral disc - 199363	Other (or unclear)	Breast cancer
GSE2109	GSM137997	Colon mesentery - 199365	Other (or unclear)	Soft tissue cancer
GSE2109	GSM137998	Colon - 199366	Other (or unclear)	Colon cancer
GSE2109	GSM137999	Rectum - 199374	Other (or unclear)	Rectum cancer
GSE2109	GSM138000	Kidney - 199375	Other (or unclear)	Kidney cancer
GSE2109	GSM138001	Lung - 199377	Other (or unclear)	Lung cancer
GSE2109	GSM138002	Lung - 199378	Other (or unclear)	Lung cancer
GSE2109	GSM138003	Lung - 199379	Other (or unclear)	Lung cancer
GSE2109	GSM138004	Superior mediastinal lymph node - 199381	Other (or unclear)	Thyroid cancer
GSE2109	GSM138005	Colon - 199382	Other (or unclear)	Colon cancer
GSE2109	GSM138006	Kidney - 199383	Other (or unclear)	Kidney cancer
GSE2109	GSM138007	Colon - 199384	Other (or unclear)	Colon cancer
GSE2109	GSM138008	Kidney - 199393	Other (or unclear)	Kidney cancer
GSE2109	GSM138009	Lung - 202033	Other (or unclear)	Lung cancer
GSE2109	GSM138010	Islets of Langerhans - 202044	Other (or unclear)	Islets of Langerhans cancer
GSE2109	GSM138011	Breast - 205693	Other (or unclear)	Breast cancer
GSE2109	GSM138012	Kidney - 205695	Other (or unclear)	Kidney cancer
GSE2109	GSM138013	Penis - 205699	Other (or unclear)	Penis cancer
GSE2109	GSM138014	Breast - 207170	Other (or unclear)	Breast cancer
GSE2109	GSM138015	Colon - 209695	Other (or unclear)	Colon cancer
GSE2109	GSM138016	Kidney - 209701	Other (or unclear)	Kidney cancer
GSE2109	GSM138017	Kidney - 209704	Other (or unclear)	Kidney cancer
GSE2109	GSM138018	Colon - 209705	Other (or unclear)	Colon cancer
GSE2109	GSM138019	Kidney - 209706	Other (or unclear)	Kidney cancer
GSE2109	GSM138020	Kidney - 209707	Other (or unclear)	Kidney cancer
GSE2109	GSM138021	Rectosigmoid - 209708	Other (or unclear)	Rectosigmoid cancer
GSE2109	GSM138022	Colon - 209716	Other (or unclear)	Colon cancer
GSE2109	GSM138023	Thyroid - 209719	Other (or unclear)	Thyroid cancer
GSE2109	GSM138024	Thyroid - 211391	Other (or unclear)	Thyroid cancer
GSE2109	GSM138025	Kidney - 211393	Other (or unclear)	Kidney cancer
GSE2109	GSM138026	Omentum - 211404	Other (or unclear)	Ovary cancer
GSE2109	GSM138027	Breast - 215917	Other (or unclear)	Breast cancer
GSE2109	GSM138028	Breast - 215927	Other (or unclear)	Breast cancer
GSE2109	GSM138029	Soft tissue of hip - 215928	Other (or unclear)	Soft tissue cancer
GSE2109	GSM138030	Kidney - 215929	Other (or unclear)	Kidney cancer
GSE2109	GSM138031	Breast - 215931	Other (or unclear)	Breast cancer
GSE2109	GSM138032	Colon - 215932	Other (or unclear)	Colon cancer
GSE2109	GSM138033	Kidney - 215933	Other (or unclear)	Kidney cancer
GSE2109	GSM138034	Kidney - 215934	Other (or unclear)	Kidney cancer
GSE2109	GSM138035	Breast - 215935	Other (or unclear)	Breast cancer
GSE2109	GSM138036	Colon - 215936	Other (or unclear)	Colon cancer
GSE2109	GSM138037	Colon - 215937	Other (or unclear)	Colon cancer
GSE2109	GSM138038	Prostate - 215940	Other (or unclear)	Prostate cancer
GSE2109	GSM138039	Rectosigmoid - 215941	Other (or unclear)	Rectosigmoid cancer
GSE2109	GSM138040	Testis - 215943	Other (or unclear)	Testis cancer
GSE2109	GSM138041	Breast - 215944	Other (or unclear)	Breast cancer
GSE2109	GSM138042	Colon - 215946	Other (or unclear)	Colon cancer
GSE2109	GSM138043	Liver - 215948	Other (or unclear)	Colon cancer
GSE2109	GSM138044	Colon - 215949	Other (or unclear)	Colon cancer
GSE2109	GSM138045	Kidney - 215950	Other (or unclear)	Kidney cancer
GSE2109	GSM138046	Kidney - 215952	Other (or unclear)	Kidney cancer
GSE2109	GSM138047	Lung - 215953	Other (or unclear)	Colon cancer
GSE2109	GSM138048	Colon - 231850	Other (or unclear)	Colon cancer
GSE2109	GSM138049	Breast - 231855	Other (or unclear)	Breast cancer
GSE2109	GSM138050	Colon - 231866	Other (or unclear)	Colon cancer
GSE2109	GSM138051	Breast - 231868	Other (or unclear)	Breast cancer
GSE2109	GSM138052	Colon - 231874	Other (or unclear)	Colon cancer
GSE2109	GSM138053	Kidney - 231875	Other (or unclear)	Kidney cancer
GSE2109	GSM138054	Breast - 89262	Other (or unclear)	Breast cancer
GSE5281	GSM238875	VCX_affected_4	Brain	Cerebral cortex
GSE5281	GSM238877	VCX_affected_5	Brain	Cerebral cortex
GSE5281	GSM238941	VCX_affected_6	Brain	Cerebral cortex
GSE5281	GSM238942	VCX_affected_7	Brain	Cerebral cortex
GSE5281	GSM238943	VCX_affected_8	Brain	Cerebral cortex
GSE5281	GSM238944	VCX_affected_9	Brain	Cerebral cortex
GSE5281	GSM238945	VCX_affected_10	Brain	Cerebral cortex
GSE5281	GSM238946	VCX_affected_11	Brain	Cerebral cortex
GSE5281	GSM238947	VCX_affected_12	Brain	Cerebral cortex
GSE5281	GSM238948	VCX_affected_13	Brain	Cerebral cortex
GSE5281	GSM238949	VCX_affected_14	Brain	Cerebral cortex
GSE5281	GSM238951	VCX_affected_15	Brain	Cerebral cortex
GSE5281	GSM238952	VCX_affected_16	Brain	Cerebral cortex
GSE5281	GSM238953	VCX_affected_17	Brain	Cerebral cortex
GSE5281	GSM238955	VCX_affected_18	Brain	Cerebral cortex
GSE5281	GSM238963	VCX_affected_19	Brain	Cerebral cortex
GSE10843	GSM274638	Replicate 1 for BT549 cell line	Cell Line	Breast cancer cell line
GSE10843	GSM274639	Replicate 1 for CAL851 cell line	Cell Line	Breast cancer cell line
GSE10843	GSM274640	Replicate 1 for MCF7 cell line	Cell Line	Breast cancer cell line
GSE10843	GSM274641	Replicate 1 for EFM192A cell line	Cell Line	Breast cancer cell line
GSE10843	GSM274642	Replicate 1 for KPL1 cell line	Cell Line	Breast cancer cell line
GSE10843	GSM274643	Replicate 2 for KPL1 cell line	Cell Line	Breast cancer cell line
GSE10843	GSM274644	Replicate 1 for SKBR3 cell line	Cell Line	Breast cancer cell line
GSE10843	GSM274645	Replicate 1 for CAL51 cell line	Cell Line	Breast cancer cell line
GSE10843	GSM274646	Replicate 2 for CAL51 cell line	Cell Line	Breast cancer cell line
GSE10843	GSM274647	Replicate 1 for CAL120 cell line	Cell Line	Breast cancer cell line
GSE10843	GSM274648	Replicate 1 for MDAMB435 cell line	Cell Line	Melanoma cancer cell line
GSE10843	GSM274649	Replicate 2 for MDAMB435 cell line	Cell Line	Melanoma cancer cell line
GSE10843	GSM274650	Replicate 1 for EVSAT cell line	Cell Line	Breast cancer cell line
GSE10843	GSM274651	Replicate 1 for T47D cell line	Cell Line	Breast cancer cell line
GSE10843	GSM274652	Replicate 2 for T47D cell line	Cell Line	Breast cancer cell line
GSE10843	GSM274653	Replicate 1 for MDAMB231 cell line	Cell Line	Breast cancer cell line
GSE10843	GSM274654	Replicate 1 for HCC1937 cell line	Cell Line	Breast cancer cell line
GSE10843	GSM274655	Replicate 1 for MDAMB361 cell line	Cell Line	Breast cancer cell line
GSE10843	GSM274656	Replicate 1 for MDAMB453 cell line	Cell Line	Breast cancer cell line
GSE10843	GSM274657	Replicate 1 for BT474 cell line	Cell Line	Breast cancer cell line
GSE10843	GSM274658	Replicate 1 for AU565 cell line	Cell Line	Breast cancer cell line
GSE10843	GSM274659	Replicate 1 for DU4475 cell line	Cell Line	Breast cancer cell line
GSE10843	GSM274660	Replicate 1 for ZR751 cell line	Cell Line	Breast cancer cell line
GSE10843	GSM274661	Replicate 1 for HCC1419 cell line	Cell Line	Breast cancer cell line
GSE10843	GSM274662	Replicate 2 for BT549 cell line	Cell Line	Breast cancer cell line
GSE10843	GSM274663	Replicate 2 for SKBR3 cell line	Cell Line	Breast cancer cell line
GSE10843	GSM274664	Replicate 3 for T47D cell line	Cell Line	Breast cancer cell line
GSE10843	GSM274665	Replicate 2 for CAL120 cell line	Cell Line	Breast cancer cell line
GSE10843	GSM274666	Replicate 1 for HCC1428 cell line	Cell Line	Breast cancer cell line
GSE10843	GSM274667	Replicate 1 for RERFLCOK cell line	Cell Line	Unknown cancer cell line
GSE10843	GSM274668	Replicate 1 for RERFLCAD1 cell line	Cell Line	Unknown cancer cell line
GSE10843	GSM274669	Replicate 1 for VMRCLCD cell line	Cell Line	Unknown cancer cell line
GSE10843	GSM274670	Replicate 1 for ABC1 cell line	Cell Line	Lung cancer cell line
GSE10843	GSM274671	Replicate 1 for EBC1 cell line	Cell Line	Lung cancer cell line
GSE10843	GSM274672	Replicate 1 for KNS62 cell line	Cell Line	Lung cancer cell line
GSE10843	GSM274673	Replicate 1 for RERFLCMS cell line	Cell Line	Unknown cancer cell line
GSE10843	GSM274674	Replicate 1 for RERFLCKJ cell line	Cell Line	Unknown cancer cell line
GSE10843	GSM274675	Replicate 1 for HCC1954 cell line	Cell Line	Breast cancer cell line
GSE10843	GSM274676	Replicate 1 for HCC2218 cell line	Cell Line	Breast cancer cell line
GSE10843	GSM274677	Replicate 1 for HCC1143 cell line	Cell Line	Breast cancer cell line
GSE10843	GSM274678	Replicate 1 for ZR7530 cell line	Cell Line	Breast cancer cell line
GSE10843	GSM274679	Replicate 1 for HCC1569 cell line	Cell Line	Breast cancer cell line
GSE10843	GSM274680	Replicate 1 for A2058 cell line	Cell Line	Melanoma cancer cell line
GSE10843	GSM274681	Replicate 1 for A375 cell line	Cell Line	Melanoma cancer cell line
GSE10843	GSM274682	Replicate 1 for C32 cell line	Cell Line	Melanoma cancer cell line
GSE10843	GSM274683	Replicate 1 for COLO829 cell line	Cell Line	Melanoma cancer cell line
GSE10843	GSM274684	Replicate 1 for G361 cell line	Cell Line	Melanoma cancer cell line
GSE10843	GSM274685	Replicate 1 for HS294T cell line	Cell Line	Melanoma cancer cell line
GSE10843	GSM274686	Replicate 1 for HS695T cell line	Cell Line	Melanoma cancer cell line
GSE10843	GSM274687	Replicate 1 for LOXIMVI cell line	Cell Line	Melanoma cancer cell line
GSE10843	GSM274688	Replicate 1 for MEWO cell line	Cell Line	Melanoma cancer cell line
GSE10843	GSM274689	Replicate 1 for RPMI7951 cell line	Cell Line	Melanoma cancer cell line
GSE10843	GSM274690	Replicate 1 for SKMEL28 cell line	Cell Line	Melanoma cancer cell line
GSE10843	GSM274691	Replicate 1 for 888MEL cell line	Cell Line	Melanoma cancer cell line
GSE10843	GSM274692	Replicate 1 for 624MEL cell line	Cell Line	Melanoma cancer cell line
GSE10843	GSM274693	Replicate 1 for 928MEL cell line	Cell Line	Melanoma cancer cell line
GSE10843	GSM274694	Replicate 1 for 537MEL cell line	Cell Line	Melanoma cancer cell line
GSE10843	GSM274695	Replicate 1 for CAL148 cell line	Cell Line	Breast cancer cell line
GSE10843	GSM274696	Replicate 1 for JIMT1 cell line	Cell Line	Breast cancer cell line
GSE10843	GSM274697	Replicate 1 for TOV112D cell line	Cell Line	Ovarian cancer cell line
GSE10843	GSM274698	Replicate 1 for EFO21 cell line	Cell Line	Ovarian cancer cell line
GSE10843	GSM274699	Replicate 1 for ES2 cell line	Cell Line	Ovarian cancer cell line
GSE10843	GSM274700	Replicate 1 for COLO704 cell line	Cell Line	Ovarian cancer cell line
GSE10843	GSM274701	Replicate 1 for SKOV3 cell line	Cell Line	Ovarian cancer cell line
GSE10843	GSM274702	Replicate 1 for FUOV1 cell line	Cell Line	Ovarian cancer cell line
GSE10843	GSM274703	Replicate 1 for OVCAR3 cell line	Cell Line	Ovarian cancer cell line
GSE10843	GSM274704	Replicate 1 for OV90 cell line	Cell Line	Ovarian cancer cell line
GSE10843	GSM274705	Replicate 1 for CAOV3 cell line	Cell Line	Ovarian cancer cell line
GSE10843	GSM274706	Replicate 1 for H1993 cell line	Cell Line	Lung cancer cell line
GSE10843	GSM274707	Replicate 2 for JIMT1 cell line	Cell Line	Breast cancer cell line
GSE10843	GSM274708	Replicate 1 for WSUDLCL2 cell line	Cell Line	Lymphoma cancer cell line
GSE10843	GSM274709	Replicate 1 for HCT8 cell line	Cell Line	Colon cancer cell line
GSE10843	GSM274710	Replicate 2 for HCT8 cell line	Cell Line	Colon cancer cell line
GSE10843	GSM274711	Replicate 1 for CACO2 cell line	Cell Line	Colon cancer cell line
GSE10843	GSM274712	Replicate 2 for CACO2 cell line	Cell Line	Colon cancer cell line
GSE10843	GSM274713	Replicate 1 for HCT116 cell line	Cell Line	Colon cancer cell line
GSE10843	GSM274714	Replicate 2 for HCT116 cell line	Cell Line	Colon cancer cell line
GSE10843	GSM274715	Replicate 1 for DLD1 cell line	Cell Line	Colon cancer cell line
GSE10843	GSM274716	Replicate 2 for DLD1 cell line	Cell Line	Colon cancer cell line
GSE10843	GSM274717	Replicate 1 for COLO205 cell line	Cell Line	Colon cancer cell line
GSE10843	GSM274718	Replicate 2 for COLO205 cell line	Cell Line	Colon cancer cell line
GSE10843	GSM274719	Replicate 1 for LOVO cell line	Cell Line	Colon cancer cell line
GSE10843	GSM274720	Replicate 2 for LOVO cell line	Cell Line	Colon cancer cell line
GSE10843	GSM274721	Replicate 1 for COLO201 cell line	Cell Line	Colon cancer cell line
GSE10843	GSM274722	Replicate 2 for COLO201 cell line	Cell Line	Colon cancer cell line
GSE10843	GSM274723	Replicate 3 for HCT8 cell line	Cell Line	Colon cancer cell line
GSE10843	GSM274724	Replicate 1 for SW403 cell line	Cell Line	Colon cancer cell line
GSE10843	GSM274725	Replicate 3 for CACO2 cell line	Cell Line	Colon cancer cell line
GSE10843	GSM274726	Replicate 3 for HCT116 cell line	Cell Line	Colon cancer cell line
GSE10843	GSM274727	Replicate 3 for DLD1 cell line	Cell Line	Colon cancer cell line
GSE10843	GSM274728	Replicate 3 for COLO205 cell line	Cell Line	Colon cancer cell line
GSE10843	GSM274729	Replicate 3 for LOVO cell line	Cell Line	Colon cancer cell line
GSE10843	GSM274730	Replicate 3 for COLO201 cell line	Cell Line	Colon cancer cell line
GSE10843	GSM274731	Replicate 1 for H358 cell line	Cell Line	Lung cancer cell line
GSE10843	GSM274732	Replicate 2 for H358 cell line	Cell Line	Lung cancer cell line
GSE10843	GSM274733	Replicate 1 for H1703 cell line	Cell Line	Lung cancer cell line
GSE10843	GSM274734	Replicate 2 for H1703 cell line	Cell Line	Lung cancer cell line
GSE10843	GSM274735	Replicate 1 for CALU1 cell line	Cell Line	Lung cancer cell line
GSE10843	GSM274736	Replicate 2 for CALU1 cell line	Cell Line	Lung cancer cell line
GSE10843	GSM274737	Replicate 1 for H460 cell line	Cell Line	Lung cancer cell line
GSE10843	GSM274738	Replicate 2 for H460 cell line	Cell Line	Lung cancer cell line
GSE10843	GSM274739	Replicate 1 for A549 cell line	Cell Line	Lung cancer cell line
GSE10843	GSM274740	Replicate 2 for A549 cell line	Cell Line	Lung cancer cell line
GSE10843	GSM274741	Replicate 1 for H441 cell line	Cell Line	Lung cancer cell line
GSE10843	GSM274742	Replicate 2 for H441 cell line	Cell Line	Lung cancer cell line
GSE10843	GSM274743	Replicate 1 for H1299 cell line	Cell Line	Lung cancer cell line
GSE10843	GSM274744	Replicate 2 for H1299 cell line	Cell Line	Lung cancer cell line
GSE10843	GSM274745	Replicate 1 for H292 cell line	Cell Line	Lung cancer cell line
GSE10843	GSM274746	Replicate 2 for H292 cell line	Cell Line	Lung cancer cell line
GSE10843	GSM274747	Replicate 1 for H2030 cell line	Cell Line	Lung cancer cell line
GSE10843	GSM274748	Replicate 2 for H2030 cell line	Cell Line	Lung cancer cell line
GSE10843	GSM274749	Replicate 1 for H1838 cell line	Cell Line	Lung cancer cell line
GSE10843	GSM274750	Replicate 2 for H1838 cell line	Cell Line	Lung cancer cell line
GSE10843	GSM274751	Replicate 1 for H2122 cell line	Cell Line	Lung cancer cell line
GSE10843	GSM274752	Replicate 2 for H2122 cell line	Cell Line	Lung cancer cell line
GSE10843	GSM274753	Replicate 1 for H522 cell line	Cell Line	Lung cancer cell line
GSE10843	GSM274754	Replicate 2 for H522 cell line	Cell Line	Lung cancer cell line
GSE10843	GSM274755	Replicate 1 for A427 cell line	Cell Line	Lung cancer cell line
GSE10843	GSM274756	Replicate 2 for A427 cell line	Cell Line	Lung cancer cell line
GSE10843	GSM274757	Replicate 1 for H322T cell line	Cell Line	Lung cancer cell line
GSE10843	GSM274758	Replicate 2 for H322T cell line	Cell Line	Lung cancer cell line
GSE10843	GSM274759	Replicate 1 for H661 cell line	Cell Line	Lung cancer cell line
GSE10843	GSM274760	Replicate 2 for H661 cell line	Cell Line	Lung cancer cell line
GSE10843	GSM274761	Replicate 1 for CX1 cell line	Cell Line	Colon cancer cell line
GSE10843	GSM274762	Replicate 2 for CX1 cell line	Cell Line	Colon cancer cell line
GSE10843	GSM274763	Replicate 1 for HCT15 cell line	Cell Line	Colon cancer cell line
GSE10843	GSM274764	Replicate 2 for HCT15 cell line	Cell Line	Colon cancer cell line
GSE10843	GSM274765	Replicate 1 for RKO cell line	Cell Line	Colon cancer cell line
GSE10843	GSM274766	Replicate 2 for RKO cell line	Cell Line	Colon cancer cell line
GSE10843	GSM274767	Replicate 1 for RKOAS451 cell line	Cell Line	Colon cancer cell line
GSE10843	GSM274768	Replicate 2 for RKOAS451 cell line	Cell Line	Colon cancer cell line
GSE10843	GSM274769	Replicate 1 for SKCO1 cell line	Cell Line	Colon cancer cell line
GSE10843	GSM274770	Replicate 2 for SKCO1 cell line	Cell Line	Colon cancer cell line
GSE10843	GSM274771	Replicate 1 for SW480 cell line	Cell Line	Colon cancer cell line
GSE10843	GSM274772	Replicate 2 for SW480 cell line	Cell Line	Colon cancer cell line
GSE10843	GSM274773	Replicate 1 for SW620 cell line	Cell Line	Colon cancer cell line
GSE10843	GSM274774	Replicate 2 for SW620 cell line	Cell Line	Colon cancer cell line
GSE10843	GSM274775	Replicate 1 for CL40 cell line	Cell Line	Colon cancer cell line
GSE10843	GSM274776	Replicate 1 for COLO206F cell line	Cell Line	Colon cancer cell line
GSE10843	GSM274777	Replicate 1 for COLO320DM cell line	Cell Line	Colon cancer cell line
GSE10843	GSM274778	Replicate 1 for COLO320HSR cell line	Cell Line	Colon cancer cell line
GSE10843	GSM274779	Replicate 1 for COLO678 cell line	Cell Line	Colon cancer cell line
GSE10843	GSM274780	Replicate 1 for HT29 cell line	Cell Line	Colon cancer cell line
GSE10843	GSM274781	Replicate 1 for KM12 cell line	Cell Line	Colon cancer cell line
GSE10843	GSM274782	Replicate 1 for H2009 cell line	Cell Line	Lung cancer cell line
GSE10843	GSM274783	Replicate 1 for EKVX cell line	Cell Line	Lung cancer cell line
GSE10843	GSM274784	Replicate 1 for HOP62 cell line	Cell Line	Lung cancer cell line
GSE10843	GSM274785	Replicate 1 for H226 cell line	Cell Line	Lung cancer cell line
GSE10843	GSM274786	Replicate 1 for H1651 cell line	Cell Line	Lung cancer cell line
GSE10843	GSM274787	Replicate 1 for H650 cell line	Cell Line	Lung cancer cell line
GSE10843	GSM274788	Replicate 1 for SW1573 cell line	Cell Line	Lung cancer cell line
GSE10843	GSM274789	Replicate 1 for SKMES1 cell line	Cell Line	Lung cancer cell line
GSE10843	GSM274790	Replicate 1 for H23 cell line	Cell Line	Lung cancer cell line
GSE10843	GSM274791	Replicate 1 for LXFL529 cell line	Cell Line	Lung cancer cell line
GSE10843	GSM274792	Replicate 1 for HOP92 cell line	Cell Line	Lung cancer cell line
GSE10843	GSM274793	Replicate 1 for H1568 cell line	Cell Line	Lung cancer cell line
GSE10843	GSM274794	Replicate 1 for H838 cell line	Cell Line	Lung cancer cell line
GSE10843	GSM274795	Replicate 1 for H1650 cell line	Cell Line	Lung cancer cell line
GSE10843	GSM274796	Replicate 1 for H596 cell line	Cell Line	Lung cancer cell line
GSE10843	GSM274797	Replicate 1 for H1781 cell line	Cell Line	Lung cancer cell line
GSE10843	GSM274798	Replicate 1 for H520 cell line	Cell Line	Lung cancer cell line
GSE10843	GSM274799	Replicate 1 for H1155 cell line	Cell Line	Lung cancer cell line
GSE10843	GSM274800	Replicate 1 for H1435 cell line	Cell Line	Lung cancer cell line
GSE10843	GSM274801	Replicate 1 for HOP18 cell line	Cell Line	Lung cancer cell line
GSE10843	GSM274802	Replicate 2 for HOP18 cell line	Cell Line	Lung cancer cell line
GSE10843	GSM274803	Replicate 1 for H2405 cell line	Cell Line	Lung cancer cell line
GSE10843	GSM274804	Replicate 2 for H2405 cell line	Cell Line	Lung cancer cell line
GSE10843	GSM274805	Replicate 1 for HLFA cell line	Cell Line	Lung cancer cell line
GSE10843	GSM274806	Replicate 2 for HLFA cell line	Cell Line	Lung cancer cell line
GSE10843	GSM274807	Replicate 1 for H1666 cell line	Cell Line	Lung cancer cell line
GSE10843	GSM274808	Replicate 2 for H1666 cell line	Cell Line	Lung cancer cell line
GSE10843	GSM274809	Replicate 1 for H647 cell line	Cell Line	Lung cancer cell line
GSE10843	GSM274810	Replicate 2 for H647 cell line	Cell Line	Lung cancer cell line
GSE10843	GSM274811	Replicate 1 for H2126 cell line	Cell Line	Lung cancer cell line
GSE10843	GSM274812	Replicate 2 for H2126 cell line	Cell Line	Lung cancer cell line
GSE10843	GSM274813	Replicate 1 for H1793 cell line	Cell Line	Lung cancer cell line
GSE10843	GSM274814	Replicate 2 for H1793 cell line	Cell Line	Lung cancer cell line
GSE10843	GSM274815	Replicate 2 for H2009 cell line	Cell Line	Lung cancer cell line
GSE10843	GSM274816	Replicate 2 for HOP62 cell line	Cell Line	Lung cancer cell line
GSE10843	GSM274817	Replicate 2 for EKVX cell line	Cell Line	Lung cancer cell line
GSE10843	GSM274818	Replicate 2 for SW1573 cell line	Cell Line	Lung cancer cell line
GSE10843	GSM274819	Replicate 2 for SKMES1 cell line	Cell Line	Lung cancer cell line
GSE10843	GSM274820	Replicate 2 for H23 cell line	Cell Line	Lung cancer cell line
GSE10843	GSM274821	Replicate 2 for H226 cell line	Cell Line	Lung cancer cell line
GSE10843	GSM274822	Replicate 2 for H838 cell line	Cell Line	Lung cancer cell line
GSE10843	GSM274823	Replicate 2 for H1651 cell line	Cell Line	Lung cancer cell line
GSE10843	GSM274824	Replicate 2 for H650 cell line	Cell Line	Lung cancer cell line
GSE10843	GSM274825	Replicate 2 for LXFL529 cell line	Cell Line	Lung cancer cell line
GSE10843	GSM274826	Replicate 2 for HOP92 cell line	Cell Line	Lung cancer cell line
GSE10843	GSM274827	Replicate 2 for H1568 cell line	Cell Line	Lung cancer cell line
GSE10843	GSM274828	Replicate 2 for H1650 cell line	Cell Line	Lung cancer cell line
GSE10843	GSM274829	Replicate 2 for H596 cell line	Cell Line	Lung cancer cell line
GSE10843	GSM274830	Replicate 2 for H1781 cell line	Cell Line	Lung cancer cell line
GSE10843	GSM274831	Replicate 2 for H520 cell line	Cell Line	Lung cancer cell line
GSE10843	GSM274832	Replicate 2 for H1155 cell line	Cell Line	Lung cancer cell line
GSE10843	GSM274833	Replicate 2 for H1435 cell line	Cell Line	Lung cancer cell line
GSE10843	GSM274834	Replicate 1 for C170 cell line	Cell Line	Colon cancer cell line
GSE10843	GSM274835	Replicate 1 for CL34 cell line	Cell Line	Colon cancer cell line
GSE10843	GSM274836	Replicate 2 for CL40 cell line	Cell Line	Colon cancer cell line
GSE10843	GSM274837	Replicate 1 for HT55 cell line	Cell Line	Colon cancer cell line
GSE10843	GSM274838	Replicate 1 for CL11 cell line	Cell Line	Colon cancer cell line
GSE10843	GSM274839	Replicate 1 for DB cell line	Cell Line	Lymphoma cancer cell line
GSE10843	GSM274840	Replicate 1 for GRANTA519 cell line	Cell Line	Lymphoma cancer cell line
GSE10843	GSM274841	Replicate 1 for HT cell line	Cell Line	Lymphoma cancer cell line
GSE10843	GSM274842	Replicate 1 for SUDHL4 cell line	Cell Line	Lymphoma cancer cell line
GSE10843	GSM274843	Replicate 1 for SC1 cell line	Cell Line	Lymphoma cancer cell line
GSE2109	GSM277677	Prostate - 345962	Other (or unclear)	Prostate cancer
GSE2109	GSM277678	Lung - 346006	Other (or unclear)	Lung cancer
GSE2109	GSM277679	Breast - 346007	Other (or unclear)	Breast cancer
GSE2109	GSM277680	Colon - 362604	Other (or unclear)	Colon cancer
GSE2109	GSM277681	Breast - 366601	Other (or unclear)	Breast cancer
GSE2109	GSM277682	Breast - 383892	Other (or unclear)	Breast cancer
GSE2109	GSM277683	Prostate - 383893	Other (or unclear)	Prostate cancer
GSE2109	GSM277684	Kidney - 383894	Other (or unclear)	Kidney cancer
GSE2109	GSM277685	Breast - 383895	Other (or unclear)	Breast cancer
GSE2109	GSM277686	Rectosigmoid Colon - 383898	Other (or unclear)	Rectosigmoid cancer
GSE2109	GSM277687	Liver - 383899	Other (or unclear)	Colon cancer
GSE2109	GSM277688	Breast - 383901	Other (or unclear)	Breast cancer
GSE2109	GSM277689	Colon - 383907	Other (or unclear)	Colon cancer
GSE2109	GSM277690	Colon - 383910	Other (or unclear)	Colon cancer
GSE2109	GSM277691	breast - 383914	Other (or unclear)	Breast cancer
GSE2109	GSM277692	Omentum - 383917	Other (or unclear)	Ovary cancer
GSE2109	GSM277693	Breast - 383918	Other (or unclear)	Breast cancer
GSE2109	GSM277694	Prostate - 403711	Other (or unclear)	Prostate cancer
GSE2109	GSM277695	Lung - 405008	Other (or unclear)	Lung cancer
GSE2109	GSM277696	Lung - 416790	Other (or unclear)	Lung cancer
GSE2109	GSM277697	Omentum - 416792	Other (or unclear)	Ovary cancer
GSE2109	GSM277698	Uterus - 416793	Other (or unclear)	Uterus cancer
GSE2109	GSM277699	Cecum - 416807	Other (or unclear)	Colon cancer
GSE2109	GSM277700	Kidney - 416808	Other (or unclear)	Kidney cancer
GSE2109	GSM277701	Pancreas - 421716	Other (or unclear)	Pancreas cancer
GSE2109	GSM277702	Pelvic Lymph Node - 421718	Other (or unclear)	Cervix cancer
GSE2109	GSM277703	Ovary - 421727	Other (or unclear)	Ovary cancer
GSE2109	GSM277704	thyroid - 421735	Other (or unclear)	Thyroid cancer
GSE2109	GSM277705	skin from abdomen - 421736	Other (or unclear)	Breast cancer
GSE2109	GSM277706	Renal Pelvis - 421739	Other (or unclear)	Renal pelvis cancer
GSE2109	GSM277707	Breast - 421742	Other (or unclear)	Breast cancer
GSE2109	GSM277708	Rectosigmoid - 421744	Other (or unclear)	Colon cancer
GSE2109	GSM277709	Ovary - 423081	Other (or unclear)	Ovary cancer
GSE2109	GSM277710	Uterus - 426410	Other (or unclear)	Uterus cancer
GSE2109	GSM277711	Cecum - 426411	Other (or unclear)	Colon cancer
GSE2109	GSM277712	Kidney - 426412	Other (or unclear)	Kidney cancer
GSE2109	GSM277713	Ovary - 426414	Other (or unclear)	Ovary cancer
GSE2109	GSM277714	Ovary - 426417	Other (or unclear)	Colon cancer
GSE2109	GSM277715	Ovary - 426418	Other (or unclear)	Cervix cancer
GSE2109	GSM277716	Uterus - 426419	Other (or unclear)	Uterus cancer
GSE2109	GSM277717	Kidney - 426420	Other (or unclear)	Kidney cancer
GSE2109	GSM277718	Kidney - 426429	Other (or unclear)	Kidney cancer
GSE2109	GSM277719	Uterus - 426431	Other (or unclear)	Uterus cancer
GSE2109	GSM277720	Common Bile Duct - 432618	Other (or unclear)	Common Bile Duct cancer
GSE2109	GSM277721	Uterus - 433390	Other (or unclear)	Uterus cancer
GSE2109	GSM277722	Omentum - 433392	Other (or unclear)	Ovary cancer
GSE2109	GSM277723	Kidney - 433393	Other (or unclear)	Kidney cancer
GSE2109	GSM277724	Uterus - 433394	Other (or unclear)	Uterus cancer
GSE2109	GSM277725	Uterus - 433399	Other (or unclear)	Uterus cancer
GSE2109	GSM277726	Pancreas - 433405	Other (or unclear)	Pancreas cancer
GSE2109	GSM277727	Uterus - 433408	Other (or unclear)	Uterus cancer
GSE2109	GSM277728	Colon - 438159	Other (or unclear)	Colon cancer
GSE2109	GSM277729	Inguinal Lymph Nodes - 438165	Other (or unclear)	Skin cancer
GSE2109	GSM277730	Stomach - 438174	Other (or unclear)	Stomach cancer
GSE2109	GSM277731	Colon - 440432	Other (or unclear)	Colon cancer
GSE2109	GSM277732	ovary - 440433	Other (or unclear)	Ovary cancer
GSE2109	GSM277733	Ovary - 440438	Other (or unclear)	Ovary cancer
GSE2109	GSM277734	Breast - 440439	Other (or unclear)	Breast cancer
GSE2109	GSM277735	Kidney - 440442	Other (or unclear)	Kidney cancer
GSE2109	GSM277736	Pancreas - 443468	Other (or unclear)	Pancreas cancer
GSE2109	GSM277737	Omentum - 443471	Other (or unclear)	Ovary cancer
GSE2109	GSM277738	Omentum - 443473	Other (or unclear)	Fallopian tube cancer
GSE11882	GSM300166	PostcentralGyrus_female_91yrs_indiv10	Brain	Cerebral cortex
GSE11882	GSM300167	SuperiorFrontalGyrus_female_91yrs_indiv10	Brain	Cerebral cortex
GSE11882	GSM300168	Hippocampus_female_96yrs_indiv105	Brain	Hippocampus
GSE11882	GSM300169	Hippocampus_male_82yrs_indiv106	Brain	Hippocampus
GSE11882	GSM300170	Hippocampus_male_84yrs_indiv108	Brain	Hippocampus
GSE11882	GSM300171	Hippocampus_female_87yrs_indiv109	Brain	Hippocampus
GSE11882	GSM300172	Hippocampus_female_82yrs_indiv111	Brain	Hippocampus
GSE11882	GSM300173	EntorhinalCortex_male_45yrs_indiv12	Brain	Hippocampus
GSE11882	GSM300174	Hippocampus_male_45yrs_indiv12	Brain	Hippocampus
GSE11882	GSM300175	PostcentralGyrus_male_45yrs_indiv12	Brain	Cerebral cortex
GSE11882	GSM300176	SuperiorFrontalGyrus_male_45yrs_indiv12	Brain	Cerebral cortex
GSE11882	GSM300177	EntorhinalCortex_male_95yrs_indiv14	Brain	Hippocampus
GSE11882	GSM300178	Hippocampus_male_95yrs_indiv14	Brain	Hippocampus
GSE11882	GSM300179	PostcentralGyrus_male_95yrs_indiv14	Brain	Cerebral cortex
GSE11882	GSM300180	SuperiorFrontalGyrus_male_95yrs_indiv14	Brain	Cerebral cortex
GSE11882	GSM300181	EntorhinalCortex_male_80yrs_indiv15	Brain	Hippocampus
GSE11882	GSM300182	Hippocampus_male_80yrs_indiv15	Brain	Hippocampus
GSE11882	GSM300183	PostcentralGyrus_male_80yrs_indiv15	Brain	Cerebral cortex
GSE11882	GSM300185	Hippocampus_male_91yrs_indiv16-07	Brain	Hippocampus
GSE11882	GSM300186	EntorhinalCortex_female_45yrs_indiv17	Brain	Hippocampus
GSE11882	GSM300187	Hippocampus_female_45yrs_indiv17	Brain	Hippocampus
GSE11882	GSM300188	SuperiorFrontalGyrus_female_45yrs_indiv17	Brain	Cerebral cortex
GSE11882	GSM300189	EntorhinalCortex_female_74yrs_indiv18	Brain	Hippocampus
GSE11882	GSM300190	Hippocampus_female_74yrs_indiv18	Brain	Hippocampus
GSE11882	GSM300191	SuperiorFrontalGyrus_female_74yrs_indiv18	Brain	Cerebral cortex
GSE11882	GSM300192	EntorhinalCortex_female_99yrs_indiv2	Brain	Hippocampus
GSE11882	GSM300193	Hippocampus_female_99yrs_indiv2	Brain	Hippocampus
GSE11882	GSM300194	PostcentralGyrus_female_99yrs_indiv2	Brain	Cerebral cortex
GSE11882	GSM300195	SuperiorFrontalGyrus_female_99yrs_indiv2	Brain	Cerebral cortex
GSE11882	GSM300196	EntorhinalCortex_female_74yrs_indiv21	Brain	Hippocampus
GSE11882	GSM300197	Hippocampus_female_74yrs_indiv21	Brain	Hippocampus
GSE11882	GSM300198	PostcentralGyrus_female_74yrs_indiv21	Brain	Cerebral cortex
GSE11882	GSM300199	SuperiorFrontalGyrus_female_74yrs_indiv21	Brain	Cerebral cortex
GSE11882	GSM300200	PostcentralGyrus_female_92yrs_indiv26	Brain	Cerebral cortex
GSE11882	GSM300201	SuperiorFrontalGyrus_female_92yrs_indiv26	Brain	Cerebral cortex
GSE11882	GSM300202	PostcentralGyrus_female_91yrs_indiv27	Brain	Cerebral cortex
GSE11882	GSM300203	SuperiorFrontalGyrus_female_91yrs_indiv27	Brain	Cerebral cortex
GSE11882	GSM300204	EntorhinalCortex_male_83yrs_indiv28	Brain	Hippocampus
GSE11882	GSM300205	Hippocampus_male_83yrs_indiv28	Brain	Hippocampus
GSE11882	GSM300206	PostcentralGyrus_male_83yrs_indiv28	Brain	Cerebral cortex
GSE11882	GSM300207	SuperiorFrontalGyrus_male_83yrs_indiv28	Brain	Cerebral cortex
GSE11882	GSM300208	EntorhinalCortex_male_28yrs_indiv29	Brain	Hippocampus
GSE11882	GSM300209	Hippocampus_male_28yrs_indiv29	Brain	Hippocampus
GSE11882	GSM300210	PostcentralGyrus_male_28yrs_indiv29	Brain	Cerebral cortex
GSE11882	GSM300211	SuperiorFrontalGyrus_male_28yrs_indiv29	Brain	Cerebral cortex
GSE11882	GSM300212	PostcentralGyrus_female_74yrs_indiv30	Brain	Cerebral cortex
GSE11882	GSM300213	SuperiorFrontalGyrus_female_74yrs_indiv30	Brain	Cerebral cortex
GSE11882	GSM300214	EntorhinalCortex_male_97yrs_indiv34	Brain	Hippocampus
GSE11882	GSM300215	Hippocampus_male_97yrs_indiv34	Brain	Hippocampus
GSE11882	GSM300216	PostcentralGyrus_male_97yrs_indiv34	Brain	Cerebral cortex
GSE11882	GSM300217	SuperiorFrontalGyrus_male_97yrs_indiv34	Brain	Cerebral cortex
GSE11882	GSM300218	EntorhinalCortex_female_34yrs_indiv35	Brain	Hippocampus
GSE11882	GSM300219	Hippocampus_female_34yrs_indiv35	Brain	Hippocampus
GSE11882	GSM300220	PostcentralGyrus_female_34yrs_indiv35	Brain	Cerebral cortex
GSE11882	GSM300221	SuperiorFrontalGyrus_female_34yrs_indiv35	Brain	Cerebral cortex
GSE11882	GSM300222	EntorhinalCortex_female_74yrs_indiv38	Brain	Hippocampus
GSE11882	GSM300223	Hippocampus_female_74yrs_indiv38	Brain	Hippocampus
GSE11882	GSM300224	PostcentralGyrus_female_74yrs_indiv38	Brain	Cerebral cortex
GSE11882	GSM300225	SuperiorFrontalGyrus_female_74yrs_indiv38	Brain	Cerebral cortex
GSE11882	GSM300226	PostcentralGyrus_female_90yrs_indiv40	Brain	Cerebral cortex
GSE11882	GSM300227	Hippocampus_female_91yrs_indiv40-04	Brain	Hippocampus
GSE11882	GSM300228	EntorhinalCortex_female_44yrs_indiv42	Brain	Hippocampus
GSE11882	GSM300229	SuperiorFrontalGyrus_female_44yrs_indiv42	Brain	Cerebral cortex
GSE11882	GSM300230	EntorhinalCortex_female_37yrs_indiv45	Brain	Hippocampus
GSE11882	GSM300231	Hippocampus_female_37yrs_indiv45	Brain	Hippocampus
GSE11882	GSM300232	PostcentralGyrus_female_37yrs_indiv45	Brain	Cerebral cortex
GSE11882	GSM300233	SuperiorFrontalGyrus_female_37yrs_indiv45	Brain	Cerebral cortex
GSE11882	GSM300234	EntorhinalCortex_male_85yrs_indiv46	Brain	Hippocampus
GSE11882	GSM300235	Hippocampus_male_85yrs_indiv46	Brain	Hippocampus
GSE11882	GSM300236	PostcentralGyrus_male_85yrs_indiv46	Brain	Cerebral cortex
GSE11882	GSM300237	SuperiorFrontalGyrus_male_85yrs_indiv46	Brain	Cerebral cortex
GSE11882	GSM300238	EntorhinalCortex_female_70yrs_indiv47	Brain	Hippocampus
GSE11882	GSM300239	Hippocampus_female_70yrs_indiv47	Brain	Hippocampus
GSE11882	GSM300240	PostcentralGyrus_female_70yrs_indiv47	Brain	Cerebral cortex
GSE11882	GSM300241	SuperiorFrontalGyrus_female_70yrs_indiv47	Brain	Cerebral cortex
GSE11882	GSM300242	EntorhinalCortex_female_64yrs_indiv52	Brain	Hippocampus
GSE11882	GSM300243	Hippocampus_female_64yrs_indiv52	Brain	Hippocampus
GSE11882	GSM300244	PostcentralGyrus_female_64yrs_indiv52	Brain	Cerebral cortex
GSE11882	GSM300245	SuperiorFrontalGyrus_female_64yrs_indiv52	Brain	Cerebral cortex
GSE11882	GSM300246	PostcentralGyrus_male_70yrs_indiv53	Brain	Cerebral cortex
GSE11882	GSM300247	SuperiorFrontalGyrus_male_70yrs_indiv53	Brain	Cerebral cortex
GSE11882	GSM300248	EntorhinalCortex_female_85yrs_indiv54	Brain	Hippocampus
GSE11882	GSM300249	PostcentralGyrus_female_85yrs_indiv54	Brain	Cerebral cortex
GSE11882	GSM300250	SuperiorFrontalGyrus_female_85yrs_indiv54	Brain	Cerebral cortex
GSE11882	GSM300251	SuperiorFrontalGyrus_female_91yrs_indiv59	Brain	Cerebral cortex
GSE11882	GSM300252	EntorhinalCortex_male_21yrs_indiv66	Brain	Hippocampus
GSE11882	GSM300253	PostcentralGyrus_male_21yrs_indiv66	Brain	Cerebral cortex
GSE11882	GSM300254	SuperiorFrontalGyrus_male_21yrs_indiv66	Brain	Cerebral cortex
GSE11882	GSM300255	Hippocampus_male_69yrs_indiv67	Brain	Hippocampus
GSE11882	GSM300256	PostcentralGyrus_male_69yrs_indiv67	Brain	Cerebral cortex
GSE11882	GSM300258	EntorhinalCortex_male_40yrs_indiv68	Brain	Hippocampus
GSE11882	GSM300259	PostcentralGyrus_male_40yrs_indiv68	Brain	Cerebral cortex
GSE11882	GSM300260	SuperiorFrontalGyrus_male_40yrs_indiv68	Brain	Cerebral cortex
GSE11882	GSM300261	EntorhinalCortex_male_52yrs_indiv71	Brain	Hippocampus
GSE11882	GSM300262	Hippocampus_male_52yrs_indiv71	Brain	Hippocampus
GSE11882	GSM300263	PostcentralGyrus_male_52yrs_indiv71	Brain	Cerebral cortex
GSE11882	GSM300264	SuperiorFrontalGyrus_male_52yrs_indiv71	Brain	Cerebral cortex
GSE11882	GSM300265	PostcentralGyrus_male_75yrs_indiv72	Brain	Cerebral cortex
GSE11882	GSM300266	SuperiorFrontalGyrus_male_75yrs_indiv72	Brain	Cerebral cortex
GSE11882	GSM300267	EntorhinalCortex_male_86yrs_indiv73	Brain	Hippocampus
GSE11882	GSM300268	Hippocampus_male_86yrs_indiv73	Brain	Hippocampus
GSE11882	GSM300269	PostcentralGyrus_male_86yrs_indiv73	Brain	Cerebral cortex
[truncated: 5,101 more rows]
